# Supplementary material for: Auditory cortex neurons that encode negative prediction errors respond to omissions of sounds in a predictable sequence
Source: PLoS Biol. 2025 Jun 18;23(6):e3003242. doi: 10.1371/journal.pbio.3003242 (PMC12212881; doi:10.1371/journal.pbio.3003242)
Supplement: S1 Data — Sheet “Individual_Points”: baseline-subtracted omission responses for each PEONODD neuron on EVEN trials (one row per neuron × probability). Sheets “Overall_Means”, “Statistics”: group means ± SEM and Spearman ρ, p. (XLSX) [file pbio.3003242.s009.xlsx]

## Sheet: Individual_Points
Probability_Percent	Individual_Response
0	2.46844
0	-0.841515
0	0
0	0
0	1.34642
0	-4.37588
0	-0.224404
0	-1.45863
0	0.673212
0	0.336606
0	-0.617111
0	-1.29032
0	0
0	-2.18794
0	-7.06872
0	0.673212
0	-0.897616
0	-3.30996
0	-1.17812
0	3.08555
0	-1.06592
0	1.23422
0	0.673212
0	0.056101
0	2.52454
0	1.17812
0	-2.74895
0	-0.448808
0	0.336606
0	-2.24404
0	-3.64656
0	-0.56101
0	0
0	-4.99299
0	-4.37588
0	-0.953717
0	0
0	-2.86115
0	-7.40533
0	-3.08555
0	3.75877
0	-2.86115
0	1.90743
0	-7.01262
0	-1.57083
0	0.729313
0	-0.785414
0	1.68303
0	-0.617111
0	1.96353
0	3.70266
0	0.729313
0	-0.729313
0	1.73913
0	2.69285
0	0
0	-4.54418
0	0
0	0
0	-11.108
0	-3.30996
0	-4.09537
0	0
0	2.46844
0	1.34642
0	-0.168303
0	0.673212
0	0.168303
0	10.547
0	2.30014
0	4.15147
0	-1.85133
0	-5.9467
0	-4.15147
0	-13.5764
0	-3.81487
0	-7.91024
0	4.03927
0	-0.56101
0	0.336606
0	-0.673212
0	4.03927
0	-1.85133
0	-6.90042
0	4.03927
0	-0.953717
0	0
0	7.18093
0	1.00982
0	2.13184
0	0.673212
0	0.336606
0	0
0	-1.57083
0	0.056101
0	-1.29032
0	-4.15147
0	4.82468
0	2.41234
0	16.6059
0	15.9888
0	7.18093
0	5.9467
0	20.533
0	17.3352
0	13.4642
0	13.1276
0	15.1473
0	7.74194
0	4.03927
0	0.729313
0	0.673212
0	9.53717
0	-3.14165
0	0.673212
0	-4.76858
0	0
0	0
0	0
0	0
0	0
0	0
0	0.56101
5	-4.71248
5	-1.51473
5	-1.23422
5	-3.14165
5	-0.56101
5	-4.26367
5	-0.168303
5	0.112202
5	-1.79523
5	-3.19776
5	-0.504909
5	0
5	0
5	0.729313
5	-1.90743
5	-0.953717
5	-2.80505
5	-4.03927
5	2.41234
5	2.35624
5	1.51473
5	-5.21739
5	-2.58065
5	2.69285
5	-6.61992
5	1.00982
5	-3.14165
5	-0.280505
5	0
5	0
5	-0.392707
5	-1.51473
5	0
5	-4.03927
5	-1.79523
5	-0.953717
5	-0.617111
5	0
5	0
5	8.86396
5	-5.32959
5	-0.280505
5	0.224404
5	7.18093
5	-1.29032
5	-2.18794
5	-1.17812
5	4.15147
5	1.06592
5	-0.897616
5	-0.953717
5	-0.56101
5	0
5	2.35624
5	-1.23422
5	-2.18794
5	-2.46844
5	1.00982
5	2.35624
5	-18.4572
5	-2.46844
5	0.056101
5	0
5	-8.69565
5	-1.17812
5	1.23422
5	0.112202
5	-4.09537
5	-3.02945
5	0.673212
5	-1.17812
5	-0.617111
5	10.547
5	9.03226
5	3.36606
5	0.673212
5	0.168303
5	1.45863
5	22.6087
5	-1.85133
5	0
5	-0.56101
5	2.69285
5	-3.36606
5	-3.75877
5	2.69285
5	1.40252
5	8.35905
5	0.729313
5	0.673212
5	4.43198
5	7.01262
5	3.42216
5	9.08836
5	4.71248
5	5.7784
5	-0.224404
5	2.46844
5	19.6353
5	12.1739
5	9.48107
5	5.7223
5	3.70266
5	3.36606
5	7.79804
5	0.336606
5	4.37588
5	4.03927
5	0.673212
5	1.00982
5	1.34642
5	0.112202
5	0.673212
5	0.392707
5	-0.56101
5	0.392707
5	-4.37588
5	2.69285
5	0.897616
5	-0.841515
5	-1.79523
5	0
5	5.4979
10	4.43198
10	3.08555
10	-2.52454
10	1.68303
10	1.73913
10	1.51473
10	-1.57083
10	-1.90743
10	0.785414
10	-0.953717
10	2.35624
10	0.336606
10	0
10	-0.617111
10	-0.280505
10	-1.57083
10	0.112202
10	1.68303
10	0.673212
10	-2.52454
10	0.673212
10	1.57083
10	-1.29032
10	1.00982
10	0.56101
10	0
10	1.40252
10	-1.51473
10	1.34642
10	-0.280505
10	-3.47826
10	-2.86115
10	1.00982
10	-4.09537
10	-3.14165
10	-0.280505
10	-2.58065
10	3.36606
10	-0.617111
10	-3.70266
10	-2.07574
10	0.392707
10	0.448808
10	-3.70266
10	3.75877
10	-2.24404
10	-1.85133
10	-1.96353
10	-4.48808
10	-0.448808
10	2.35624
10	-3.42216
10	-1.17812
10	-1.85133
10	3.47826
10	0.336606
10	0.336606
10	1.68303
10	-7.85414
10	1.51473
10	-0.168303
10	1.00982
10	2.35624
10	-2.91725
10	-2.46844
10	1.12202
10	-0.953717
10	4.43198
10	-4.99299
10	0
10	1.79523
10	-0.953717
10	-6.61992
10	-8.30295
10	-7.06872
10	-2.24404
10	0.897616
10	1.68303
10	22.6648
10	1.06592
10	-2.01964
10	4.48808
10	1.06592
10	-10.4348
10	1.73913
10	-3.42216
10	0.673212
10	3.30996
10	2.07574
10	-21.0379
10	1.40252
10	0.673212
10	0.673212
10	2.13184
10	2.01964
10	-3.53436
10	-2.13184
10	-3.08555
10	1.79523
10	3.30996
10	0.897616
10	12.6788
10	2.91725
10	9.59327
10	-1.34642
10	-0.336606
10	1.40252
10	2.91725
10	0.785414
10	0.729313
10	-1.90743
10	0.056101
10	1.62693
10	-0.504909
10	0
10	2.41234
10	0
10	-1.29032
10	0
10	0
10	0.336606
10	1.00982
10	-4.20757
20	0.280505
20	-1.85133
20	0
20	0
20	0.785414
20	2.13184
20	-2.46844
20	-1.79523
20	4.37588
20	1.06592
20	-1.85133
20	0
20	0
20	-0.617111
20	-3.14165
20	2.69285
20	0.448808
20	0.168303
20	0.785414
20	-1.17812
20	-0.785414
20	0.280505
20	-0.56101
20	-0.897616
20	-1.17812
20	0.336606
20	-5.9467
20	-1.85133
20	-1.90743
20	0.392707
20	-1.45863
20	-0.224404
20	0.336606
20	-3.75877
20	-0.504909
20	-4.09537
20	-1.29032
20	-2.58065
20	0.336606
20	-2.91725
20	-8.80785
20	-3.87097
20	-2.63675
20	1.96353
20	-1.00982
20	0.056101
20	-5.7223
20	1.29032
20	2.41234
20	0.112202
20	-0.953717
20	-1.96353
20	-4.03927
20	1.40252
20	3.42216
20	-6.39551
20	-6.17111
20	1.34642
20	0.785414
20	-4.60028
20	1.17812
20	0.729313
20	1.00982
20	3.14165
20	-0.785414
20	-4.20757
20	2.35624
20	0.448808
20	0.112202
20	0
20	-6.28331
20	1.34642
20	4.60028
20	-0.673212
20	0.224404
20	-0.224404
20	6.56381
20	7.79804
20	11.8934
20	2.01964
20	1.06592
20	3.36606
20	3.36606
20	-0.617111
20	5.38569
20	4.15147
20	2.69285
20	15.2034
20	4.03927
20	-1.17812
20	3.02945
20	10.0982
20	2.69285
20	8.41515
20	2.69285
20	3.70266
20	2.35624
20	4.20757
20	1.85133
20	12.9593
20	16.101
20	12.791
20	18.0084
20	22.6087
20	17.6157
20	18.906
20	13.6886
20	21.9916
20	10.1543
20	4.71248
20	1.12202
20	0.448808
20	6.56381
20	3.53436
20	-0.953717
20	-0.280505
20	0
20	0
20	0.673212
20	0
20	0.897616
20	0
20	-5.04909
75	-0.673212
75	-0.785414
75	0
75	0
75	-0.897616
75	0.673212
75	1.00982
75	1.68303
75	3.87097
75	2.35624
75	-1.17812
75	0.336606
75	1.00982
75	3.14165
75	7.57363
75	-1.85133
75	1.06592
75	0.673212
75	1.45863
75	7.01262
75	1.57083
75	1.96353
75	3.02945
75	1.73913
75	3.19776
75	0
75	5.8345
75	4.15147
75	2.01964
75	0.448808
75	3.36606
75	3.19776
75	1.00982
75	-0.280505
75	-0.336606
75	4.71248
75	-1.29032
75	-0.280505
75	0.673212
75	-4.54418
75	12.3983
75	2.01964
75	0.168303
75	5.7784
75	9.70547
75	3.81487
75	5.21739
75	2.30014
75	-1.85133
75	-1.06592
75	-0.504909
75	5.4418
75	1.12202
75	3.81487
75	0.729313
75	0.336606
75	-6.95652
75	-2.86115
75	-6.33941
75	-0.280505
75	-0.224404
75	0.673212
75	-24.2356
75	0.953717
75	5.7784
75	-0.785414
75	-3.64656
75	5.8345
75	-0.336606
75	0
75	5.04909
75	0.336606
75	15.3156
75	-5.21739
75	7.46143
75	3.08555
75	4.09537
75	7.12482
75	14.0813
75	-0.953717
75	0
75	-0.729313
75	0.729313
75	1.73913
75	2.18794
75	-0.504909
75	0.673212
75	5.9467
75	5.38569
75	3.53436
75	3.08555
75	0.224404
75	0.673212
75	4.93689
75	2.80505
75	-1.17812
75	0.673212
75	6.50771
75	3.14165
75	6.17111
75	-3.92707
75	4.88079
75	-1.00982
75	4.60028
75	11.9495
75	6.17111
75	4.82468
75	7.18093
75	2.07574
75	1.00982
75	3.08555
75	-1.51473
75	2.07574
75	-0.673212
75	1.34642
75	0.392707
75	0.673212
75	-2.18794
75	-0.504909
75	1.00982
75	0.617111
75	0
75	-3.98317
85	0.953717
85	2.41234
85	-4.71248
85	0.841515
85	-5.4418
85	1.29032
85	1.73913
85	1.00982
85	4.48808
85	-0.56101
85	0.729313
85	0
85	0
85	3.75877
85	4.54418
85	1.40252
85	3.42216
85	0.617111
85	1.73913
85	2.80505
85	4.15147
85	2.30014
85	0.673212
85	-1.17812
85	3.14165
85	0
85	-1.12202
85	1.12202
85	0.056101
85	7.74194
85	5.8345
85	2.07574
85	0.673212
85	5.10519
85	3.08555
85	4.15147
85	2.69285
85	4.03927
85	1.68303
85	2.86115
85	-3.47826
85	6.84432
85	4.20757
85	1.45863
85	8.07854
85	5.4418
85	1.51473
85	2.63675
85	1.40252
85	5.21739
85	3.02945
85	2.07574
85	2.80505
85	4.09537
85	8.07854
85	0
85	2.63675
85	-0.617111
85	-1.62693
85	2.24404
85	3.42216
85	0.673212
85	6.22721
85	17.1669
85	1.79523
85	-1.79523
85	-7.74194
85	11.6129
85	-3.75877
85	0
85	1.12202
85	0.673212
85	25.582
85	18.5694
85	0.112202
85	1.34642
85	12.5666
85	18.5694
85	29.6213
85	1.40252
85	3.70266
85	2.30014
85	5.10519
85	9.03226
85	7.12482
85	-1.40252
85	4.71248
85	15.4278
85	7.85414
85	9.81767
85	2.74895
85	4.76858
85	1.06592
85	8.52735
85	2.35624
85	3.42216
85	1.79523
85	5.38569
85	3.70266
85	12.9032
85	16.2693
85	8.41515
85	4.93689
85	15.3717
85	15.8205
85	20.1964
85	18.4011
85	13.4642
85	9.42496
85	6.05891
85	1.06592
85	3.02945
85	0.336606
85	4.71248
85	11.2763
85	-10.3787
85	0.953717
85	0.280505
85	0
85	-4.82468
85	-2.30014
85	-4.43198
85	0.617111
90	1.90743
90	-1.12202
90	-1.12202
90	0.785414
90	2.35624
90	0.56101
90	3.36606
90	3.08555
90	3.14165
90	-2.18794
90	-0.280505
90	1.68303
90	1.68303
90	0.112202
90	1.45863
90	-0.56101
90	1.73913
90	4.88079
90	5.38569
90	6.39551
90	8.47125
90	-1.96353
90	1.68303
90	0.392707
90	1.85133
90	0.673212
90	4.76858
90	0.841515
90	-0.617111
90	4.09537
90	1.90743
90	0.056101
90	0.336606
90	1.40252
90	1.51473
90	0.785414
90	2.69285
90	4.37588
90	0.673212
90	3.47826
90	3.25386
90	3.70266
90	-0.056101
90	5.6662
90	8.75175
90	-3.81487
90	-0.392707
90	4.54418
90	3.02945
90	-1.68303
90	2.07574
90	0.785414
90	1.00982
90	4.37588
90	4.15147
90	0.056101
90	-3.64656
90	2.52454
90	3.75877
90	-3.59046
90	-0.392707
90	0.336606
90	11.108
90	13.352
90	40.6171
90	17.9523
90	6.33941
90	20.2525
90	20.9257
90	0.336606
90	4.88079
90	0
90	31.5288
90	14.7546
90	-21.655
90	1.34642
90	3.19776
90	10.8275
90	-0.392707
90	0.729313
90	1.06592
90	4.82468
90	-0.504909
90	0
90	2.80505
90	2.01964
90	0.673212
90	1.40252
90	0.336606
90	1.73913
90	-1.23422
90	1.40252
90	1.40252
90	2.18794
90	1.34642
90	0.392707
90	0.392707
90	9.20056
90	9.25666
90	11.0519
90	4.93689
90	16.7742
90	21.0379
90	17.9523
90	8.97616
90	18.6816
90	10.1543
90	19.2987
90	10.0421
90	7.06872
90	5.38569
90	4.48808
90	6.56381
90	2.97335
90	0.673212
90	0.336606
90	0
90	-1.29032
90	0
90	0
90	-1.29032
90	0
90	7.34923
95	-1.40252
95	2.18794
95	4.43198
95	0.336606
95	2.46844
95	-2.01964
95	-6.00281
95	-0.56101
95	1.90743
95	-3.70266
95	-1.57083
95	3.02945
95	-1.23422
95	5.10519
95	1.45863
95	5.04909
95	6.22721
95	1.85133
95	-1.73913
95	3.70266
95	0.448808
95	7.06872
95	1.34642
95	1.79523
95	6.33941
95	0.673212
95	2.80505
95	1.12202
95	1.68303
95	4.20757
95	6.45161
95	-3.08555
95	1.34642
95	5.38569
95	2.41234
95	3.36606
95	-0.617111
95	4.76858
95	3.42216
95	10.6592
95	7.34923
95	12.1178
95	3.02945
95	7.62973
95	15.7644
95	3.14165
95	2.63675
95	-1.00982
95	2.13184
95	4.65638
95	1.62693
95	2.01964
95	4.09537
95	1.79523
95	4.71248
95	-2.86115
95	-5.8906
95	0.336606
95	-1.34642
95	7.79804
95	0.953717
95	-1.73913
95	1.12202
95	23.0575
95	19.1865
95	19.1304
95	7.34923
95	15.9327
95	44.7686
95	2.58065
95	-12.2861
95	-1.73913
95	34.7265
95	17.1669
95	10.547
95	-0.785414
95	12.9032
95	12.6788
95	13.4642
95	-1.51473
95	3.53436
95	6.90042
95	1.17812
95	5.8345
95	11.4446
95	1.45863
95	5.38569
95	13.6325
95	4.37588
95	4.26367
95	1.12202
95	9.08836
95	2.01964
95	9.92987
95	6.45161
95	-0.224404
95	1.29032
95	8.41515
95	3.59046
95	3.64656
95	22.216
95	15.6522
95	12.2861
95	9.98597
95	25.0771
95	14.9229
95	17.0547
95	21.7672
95	13.8008
95	5.4418
95	1.79523
95	0.841515
95	12.2861
95	6.73212
95	2.41234
95	0.785414
95	-2.35624
95	1.85133
95	4.76858
95	0.168303
95	2.86115
95	1.73913
95	1.85133

## Sheet: Overall_Means
Probability_Percent	Overall_Mean
0	0.632162
5	0.749381
10	-0.125429
20	1.80846
75	1.69215
85	4.08443
90	3.99275
95	5.41169

## Sheet: Statistics
Statistic	Value
Spearman_rho	0.336803
p_value	1.58711e-27
n_datapoints	984
