# Supplementary material for: Auditory cortex neurons that encode negative prediction errors respond to omissions of sounds in a predictable sequence
Source: PLoS Biol. 2025 Jun 18;23(6):e3003242. doi: 10.1371/journal.pbio.3003242 (PMC12212881; doi:10.1371/journal.pbio.3003242)
Supplement: S2 Data — Sheet “Individual_Points”: raw firing-rate values for every PEONODD neuron (columns: NeuronID, Probability_Percent, ResponseType [Omission | TonePref | ToneNonPref], FiringRate). Sheet “Response_Data”: group means ± SEM for the three curves. Sheet “Correlations”: Spearman ρ, p for each response type. (XLSX) [file pbio.3003242.s010.xlsx]

## Sheet: Response_Data
Probability_Percent	Omission_Mean	Omission_SEM	TonePref_Mean	TonePref_SEM	ToneNonPref_Mean	ToneNonPref_SEM
0	0.632162	0.468486			1.98223	0.571393
5	0.749381	0.426449	6.34671	1.32844	1.83035	0.472119
10	-0.125429	0.369841	4.27143	0.944954	0.108097	0.327544
20	1.80846	0.511447	2.20709	0.494063	1.38428	0.466454
75	1.69215	0.392105	2.25134	0.450382	1.25885	0.444386
85	4.08443	0.562113	0.893511	0.410156	7.76109	1.0521
90	3.99275	0.645969	0.384953	0.42221	9.1098	1.27954
95	5.41169	0.70487	1.4568	0.445388

## Sheet: Correlations
Statistic	Value
Omission_rho	0.880952
Omission_p	0.00724206
Preferred_rho	-0.857143
Preferred_p	0.0238095
NonPreferred_rho	0.392857
NonPreferred_p	0.395635

## Sheet: Individual_Points
NeuronID	Probability_Percent	ResponseType	FiringRate
N0023	0	Omission	2.46844
N0023	5	Omission	-4.71248
N0023	10	Omission	4.43198
N0023	20	Omission	0.280505
N0023	75	Omission	-0.673212
N0023	85	Omission	0.953717
N0023	90	Omission	1.90743
N0023	95	Omission	-1.40252
N0023	5	TonePref	3.08555
N0023	10	TonePref	0.785414
N0023	20	TonePref	1.45863
N0023	75	TonePref	-6.61992
N0023	85	TonePref	5.4418
N0023	90	TonePref	2.24404
N0023	95	TonePref	-3.70266
N0023	0	ToneNonPref	1.73913
N0023	5	ToneNonPref	-1.00982
N0023	10	ToneNonPref	2.18794
N0023	20	ToneNonPref	2.46844
N0023	75	ToneNonPref	4.48808
N0023	85	ToneNonPref	-1.00982
N0023	90	ToneNonPref	0.56101
N0055	0	Omission	-0.841515
N0055	5	Omission	-1.51473
N0055	10	Omission	3.08555
N0055	20	Omission	-1.85133
N0055	75	Omission	-0.785414
N0055	85	Omission	2.41234
N0055	90	Omission	-1.12202
N0055	95	Omission	2.18794
N0055	5	TonePref	0.785414
N0055	10	TonePref	-2.01964
N0055	20	TonePref	0.448808
N0055	75	TonePref	-2.13184
N0055	85	TonePref	2.07574
N0055	90	TonePref	3.19776
N0055	95	TonePref	-1.12202
N0055	0	ToneNonPref	3.14165
N0055	5	ToneNonPref	2.41234
N0055	10	ToneNonPref	4.03927
N0055	20	ToneNonPref	0.729313
N0055	75	ToneNonPref	4.76858
N0055	85	ToneNonPref	8.52735
N0055	90	ToneNonPref	8.92006
N0065	0	Omission	0
N0065	5	Omission	-1.23422
N0065	10	Omission	-2.52454
N0065	20	Omission	0
N0065	75	Omission	0
N0065	85	Omission	-4.71248
N0065	90	Omission	-1.12202
N0065	95	Omission	4.43198
N0065	5	TonePref	-4.48808
N0065	10	TonePref	-2.86115
N0065	20	TonePref	0
N0065	75	TonePref	0
N0065	85	TonePref	-2.46844
N0065	90	TonePref	4.09537
N0065	95	TonePref	0.168303
N0065	0	ToneNonPref	0
N0065	5	ToneNonPref	0.729313
N0065	10	ToneNonPref	0.336606
N0065	20	ToneNonPref	0
N0065	75	ToneNonPref	0.336606
N0065	85	ToneNonPref	-1.85133
N0065	90	ToneNonPref	-2.18794
N0070	0	Omission	0
N0070	5	Omission	-3.14165
N0070	10	Omission	1.68303
N0070	20	Omission	0
N0070	75	Omission	0
N0070	85	Omission	0.841515
N0070	90	Omission	0.785414
N0070	95	Omission	0.336606
N0070	5	TonePref	-2.80505
N0070	10	TonePref	0.673212
N0070	20	TonePref	0
N0070	75	TonePref	0
N0070	85	TonePref	1.73913
N0070	90	TonePref	-2.74895
N0070	95	TonePref	0
N0070	0	ToneNonPref	0
N0070	5	ToneNonPref	2.74895
N0070	10	ToneNonPref	-0.617111
N0070	20	ToneNonPref	0
N0070	75	ToneNonPref	0
N0070	85	ToneNonPref	-6.05891
N0070	90	ToneNonPref	2.01964
N0071	0	Omission	1.34642
N0071	5	Omission	-0.56101
N0071	10	Omission	1.73913
N0071	20	Omission	0.785414
N0071	75	Omission	-0.897616
N0071	85	Omission	-5.4418
N0071	90	Omission	2.35624
N0071	95	Omission	2.46844
N0071	5	TonePref	-0.280505
N0071	10	TonePref	-2.52454
N0071	20	TonePref	0.392707
N0071	75	TonePref	1.73913
N0071	85	TonePref	-0.841515
N0071	90	TonePref	-2.86115
N0071	95	TonePref	2.46844
N0071	0	ToneNonPref	0.673212
N0071	5	ToneNonPref	0.056101
N0071	10	ToneNonPref	-4.03927
N0071	20	ToneNonPref	-2.18794
N0071	75	ToneNonPref	3.70266
N0071	85	ToneNonPref	-1.51473
N0071	90	ToneNonPref	0.448808
N0075	0	Omission	-4.37588
N0075	5	Omission	-4.26367
N0075	10	Omission	1.51473
N0075	20	Omission	2.13184
N0075	75	Omission	0.673212
N0075	85	Omission	1.29032
N0075	90	Omission	0.56101
N0075	95	Omission	-2.01964
N0075	5	TonePref	3.98317
N0075	10	TonePref	9.25666
N0075	20	TonePref	4.03927
N0075	75	TonePref	-1.68303
N0075	85	TonePref	1.62693
N0075	90	TonePref	3.59046
N0075	95	TonePref	-0.953717
N0075	0	ToneNonPref	-1.51473
N0075	5	ToneNonPref	4.37588
N0075	10	ToneNonPref	1.17812
N0075	20	ToneNonPref	-1.17812
N0075	75	ToneNonPref	6.84432
N0075	85	ToneNonPref	-3.81487
N0075	90	ToneNonPref	6.33941
N0080	0	Omission	-0.224404
N0080	5	Omission	-0.168303
N0080	10	Omission	-1.57083
N0080	20	Omission	-2.46844
N0080	75	Omission	1.00982
N0080	85	Omission	1.73913
N0080	90	Omission	3.36606
N0080	95	Omission	-6.00281
N0080	5	TonePref	2.46844
N0080	10	TonePref	-1.17812
N0080	20	TonePref	4.37588
N0080	75	TonePref	-0.953717
N0080	85	TonePref	-0.168303
N0080	90	TonePref	1.34642
N0080	95	TonePref	-2.74895
N0080	0	ToneNonPref	1.40252
N0080	5	ToneNonPref	-3.14165
N0080	10	ToneNonPref	1.40252
N0080	20	ToneNonPref	-3.08555
N0080	75	ToneNonPref	0
N0080	85	ToneNonPref	-4.48808
N0080	90	ToneNonPref	0.673212
N0085	0	Omission	-1.45863
N0085	5	Omission	0.112202
N0085	10	Omission	-1.90743
N0085	20	Omission	-1.79523
N0085	75	Omission	1.68303
N0085	85	Omission	1.00982
N0085	90	Omission	3.08555
N0085	95	Omission	-0.56101
N0085	5	TonePref	4.03927
N0085	10	TonePref	2.74895
N0085	20	TonePref	5.10519
N0085	75	TonePref	0.112202
N0085	85	TonePref	0.448808
N0085	90	TonePref	0.785414
N0085	95	TonePref	4.03927
N0085	0	ToneNonPref	0.168303
N0085	5	ToneNonPref	-3.42216
N0085	10	ToneNonPref	0.392707
N0085	20	ToneNonPref	1.79523
N0085	75	ToneNonPref	1.73913
N0085	85	ToneNonPref	5.04909
N0085	90	ToneNonPref	9.42496
N0103	0	Omission	0.673212
N0103	5	Omission	-1.79523
N0103	10	Omission	0.785414
N0103	20	Omission	4.37588
N0103	75	Omission	3.87097
N0103	85	Omission	4.48808
N0103	90	Omission	3.14165
N0103	95	Omission	1.90743
N0103	5	TonePref	27.6578
N0103	10	TonePref	21.9916
N0103	20	TonePref	6.17111
N0103	75	TonePref	2.24404
N0103	85	TonePref	2.80505
N0103	90	TonePref	6.78822
N0103	95	TonePref	3.70266
N0103	0	ToneNonPref	2.01964
N0103	5	ToneNonPref	-3.19776
N0103	10	ToneNonPref	0.785414
N0103	20	ToneNonPref	0.729313
N0103	75	ToneNonPref	17.223
N0103	85	ToneNonPref	37.195
N0103	90	ToneNonPref	42.6367
N0104	0	Omission	0.336606
N0104	5	Omission	-3.19776
N0104	10	Omission	-0.953717
N0104	20	Omission	1.06592
N0104	75	Omission	2.35624
N0104	85	Omission	-0.56101
N0104	90	Omission	-2.18794
N0104	95	Omission	-3.70266
N0104	5	TonePref	11.108
N0104	10	TonePref	5.7223
N0104	20	TonePref	6.11501
N0104	75	TonePref	4.71248
N0104	85	TonePref	3.70266
N0104	90	TonePref	2.01964
N0104	95	TonePref	3.81487
N0104	0	ToneNonPref	1.34642
N0104	5	ToneNonPref	-0.617111
N0104	10	ToneNonPref	0.056101
N0104	20	ToneNonPref	-1.57083
N0104	75	ToneNonPref	3.70266
N0104	85	ToneNonPref	8.41515
N0104	90	ToneNonPref	10.0982
N0113	0	Omission	-0.617111
N0113	5	Omission	-0.504909
N0113	10	Omission	2.35624
N0113	20	Omission	-1.85133
N0113	75	Omission	-1.17812
N0113	85	Omission	0.729313
N0113	90	Omission	-0.280505
N0113	95	Omission	-1.57083
N0113	5	TonePref	1.68303
N0113	10	TonePref	1.34642
N0113	20	TonePref	-0.224404
N0113	75	TonePref	0.112202
N0113	85	TonePref	-0.280505
N0113	90	TonePref	-0.224404
N0113	95	TonePref	-3.47826
N0113	0	ToneNonPref	-0.897616
N0113	5	ToneNonPref	-1.79523
N0113	10	ToneNonPref	-0.841515
N0113	20	ToneNonPref	-2.13184
N0113	75	ToneNonPref	2.46844
N0113	85	ToneNonPref	0.841515
N0113	90	ToneNonPref	3.81487
N0114	0	Omission	-1.29032
N0114	5	Omission	0
N0114	10	Omission	0.336606
N0114	20	Omission	0
N0114	75	Omission	0.336606
N0114	85	Omission	0
N0114	90	Omission	1.68303
N0114	95	Omission	3.02945
N0114	5	TonePref	0.336606
N0114	10	TonePref	-0.953717
N0114	20	TonePref	-1.57083
N0114	75	TonePref	0
N0114	85	TonePref	0
N0114	90	TonePref	0
N0114	95	TonePref	-1.29032
N0114	0	ToneNonPref	1.68303
N0114	5	ToneNonPref	0.056101
N0114	10	ToneNonPref	0.785414
N0114	20	ToneNonPref	2.01964
N0114	75	ToneNonPref	5.7223
N0114	85	ToneNonPref	9.08836
N0114	90	ToneNonPref	14.1374
N0116	0	Omission	0
N0116	5	Omission	0
N0116	10	Omission	0
N0116	20	Omission	0
N0116	75	Omission	1.00982
N0116	85	Omission	0
N0116	90	Omission	1.68303
N0116	95	Omission	-1.23422
N0116	5	TonePref	0
N0116	10	TonePref	0
N0116	20	TonePref	0.673212
N0116	75	TonePref	-0.617111
N0116	85	TonePref	0
N0116	90	TonePref	0
N0116	95	TonePref	0.336606
N0116	0	ToneNonPref	1.06592
N0116	5	ToneNonPref	1.00982
N0116	10	ToneNonPref	2.01964
N0116	20	ToneNonPref	1.45863
N0116	75	ToneNonPref	10.0982
N0116	85	ToneNonPref	17.5035
N0116	90	ToneNonPref	22.216
N0130	0	Omission	-2.18794
N0130	5	Omission	0.729313
N0130	10	Omission	-0.617111
N0130	20	Omission	-0.617111
N0130	75	Omission	3.14165
N0130	85	Omission	3.75877
N0130	90	Omission	0.112202
N0130	95	Omission	5.10519
N0130	5	TonePref	6.45161
N0130	10	TonePref	7.46143
N0130	20	TonePref	0.785414
N0130	75	TonePref	5.4418
N0130	85	TonePref	1.68303
N0130	90	TonePref	-0.224404
N0130	95	TonePref	2.13184
N0130	0	ToneNonPref	7.06872
N0130	5	ToneNonPref	1.12202
N0130	10	ToneNonPref	1.85133
N0130	20	ToneNonPref	2.74895
N0130	75	ToneNonPref	4.71248
N0130	85	ToneNonPref	18.906
N0130	90	ToneNonPref	24.9649
N0131	0	Omission	-7.06872
N0131	5	Omission	-1.90743
N0131	10	Omission	-0.280505
N0131	20	Omission	-3.14165
N0131	75	Omission	7.57363
N0131	85	Omission	4.54418
N0131	90	Omission	1.45863
N0131	95	Omission	1.45863
N0131	5	TonePref	9.48107
N0131	10	TonePref	6.78822
N0131	20	TonePref	0.448808
N0131	75	TonePref	3.47826
N0131	85	TonePref	2.07574
N0131	90	TonePref	-0.224404
N0131	95	TonePref	2.46844
N0131	0	ToneNonPref	-3.75877
N0131	5	ToneNonPref	5.04909
N0131	10	ToneNonPref	1.17812
N0131	20	ToneNonPref	2.80505
N0131	75	ToneNonPref	0.224404
N0131	85	ToneNonPref	3.59046
N0131	90	ToneNonPref	13.8008
N0132	0	Omission	0.673212
N0132	5	Omission	-0.953717
N0132	10	Omission	-1.57083
N0132	20	Omission	2.69285
N0132	75	Omission	-1.85133
N0132	85	Omission	1.40252
N0132	90	Omission	-0.56101
N0132	95	Omission	5.04909
N0132	5	TonePref	6.39551
N0132	10	TonePref	5.7784
N0132	20	TonePref	2.46844
N0132	75	TonePref	3.08555
N0132	85	TonePref	0.336606
N0132	90	TonePref	1.06592
N0132	95	TonePref	2.41234
N0132	0	ToneNonPref	2.35624
N0132	5	ToneNonPref	1.00982
N0132	10	ToneNonPref	0.112202
N0132	20	ToneNonPref	1.12202
N0132	75	ToneNonPref	-0.56101
N0132	85	ToneNonPref	9.42496
N0132	90	ToneNonPref	9.08836
N0133	0	Omission	-0.897616
N0133	5	Omission	-2.80505
N0133	10	Omission	0.112202
N0133	20	Omission	0.448808
N0133	75	Omission	1.06592
N0133	85	Omission	3.42216
N0133	90	Omission	1.73913
N0133	95	Omission	6.22721
N0133	5	TonePref	1.34642
N0133	10	TonePref	-0.224404
N0133	20	TonePref	1.79523
N0133	75	TonePref	-2.35624
N0133	85	TonePref	0.504909
N0133	90	TonePref	1.68303
N0133	95	TonePref	-2.07574
N0133	0	ToneNonPref	0.785414
N0133	5	ToneNonPref	-1.79523
N0133	10	ToneNonPref	-5.10519
N0133	20	ToneNonPref	3.47826
N0133	75	ToneNonPref	2.74895
N0133	85	ToneNonPref	0.841515
N0133	90	ToneNonPref	0.392707
N0135	0	Omission	-3.30996
N0135	5	Omission	-4.03927
N0135	10	Omission	1.68303
N0135	20	Omission	0.168303
N0135	75	Omission	0.673212
N0135	85	Omission	0.617111
N0135	90	Omission	4.88079
N0135	95	Omission	1.85133
N0135	5	TonePref	13.2959
N0135	10	TonePref	7.74194
N0135	20	TonePref	-0.392707
N0135	75	TonePref	0.897616
N0135	85	TonePref	3.53436
N0135	90	TonePref	1.57083
N0135	95	TonePref	2.46844
N0135	0	ToneNonPref	4.88079
N0135	5	ToneNonPref	2.80505
N0135	10	ToneNonPref	3.14165
N0135	20	ToneNonPref	3.81487
N0135	75	ToneNonPref	5.16129
N0135	85	ToneNonPref	8.69565
N0135	90	ToneNonPref	14.6424
N0138	0	Omission	-1.17812
N0138	5	Omission	2.41234
N0138	10	Omission	0.673212
N0138	20	Omission	0.785414
N0138	75	Omission	1.45863
N0138	85	Omission	1.73913
N0138	90	Omission	5.38569
N0138	95	Omission	-1.73913
N0138	5	TonePref	-2.69285
N0138	10	TonePref	2.13184
N0138	20	TonePref	0.785414
N0138	75	TonePref	2.01964
N0138	85	TonePref	2.13184
N0138	90	TonePref	3.08555
N0138	95	TonePref	1.40252
N0138	0	ToneNonPref	-2.07574
N0138	5	ToneNonPref	-4.37588
N0138	10	ToneNonPref	-1.51473
N0138	20	ToneNonPref	-0.224404
N0138	75	ToneNonPref	1.79523
N0138	85	ToneNonPref	0.448808
N0138	90	ToneNonPref	-0.56101
N0140	0	Omission	3.08555
N0140	5	Omission	2.35624
N0140	10	Omission	-2.52454
N0140	20	Omission	-1.17812
N0140	75	Omission	7.01262
N0140	85	Omission	2.80505
N0140	90	Omission	6.39551
N0140	95	Omission	3.70266
N0140	5	TonePref	17.5035
N0140	10	TonePref	2.80505
N0140	20	TonePref	9.87377
N0140	75	TonePref	9.76157
N0140	85	TonePref	1.06592
N0140	90	TonePref	3.47826
N0140	95	TonePref	5.21739
N0140	0	ToneNonPref	3.87097
N0140	5	ToneNonPref	2.41234
N0140	10	ToneNonPref	1.79523
N0140	20	ToneNonPref	11.8373
N0140	75	ToneNonPref	-1.00982
N0140	85	ToneNonPref	9.42496
N0140	90	ToneNonPref	7.51753
N0142	0	Omission	-1.06592
N0142	5	Omission	1.51473
N0142	10	Omission	0.673212
N0142	20	Omission	-0.785414
N0142	75	Omission	1.57083
N0142	85	Omission	4.15147
N0142	90	Omission	8.47125
N0142	95	Omission	0.448808
N0142	5	TonePref	-0.168303
N0142	10	TonePref	1.57083
N0142	20	TonePref	0.56101
N0142	75	TonePref	4.37588
N0142	85	TonePref	-2.01964
N0142	90	TonePref	4.48808
N0142	95	TonePref	-3.25386
N0142	0	ToneNonPref	-1.40252
N0142	5	ToneNonPref	-4.65638
N0142	10	ToneNonPref	-2.13184
N0142	20	ToneNonPref	0.841515
N0142	75	ToneNonPref	1.57083
N0142	85	ToneNonPref	4.15147
N0142	90	ToneNonPref	-3.36606
N0144	0	Omission	1.23422
N0144	5	Omission	-5.21739
N0144	10	Omission	1.57083
N0144	20	Omission	0.280505
N0144	75	Omission	1.96353
N0144	85	Omission	2.30014
N0144	90	Omission	-1.96353
N0144	95	Omission	7.06872
N0144	5	TonePref	6.00281
N0144	10	TonePref	1.96353
N0144	20	TonePref	8.35905
N0144	75	TonePref	0.112202
N0144	85	TonePref	2.74895
N0144	90	TonePref	2.74895
N0144	95	TonePref	-0.56101
N0144	0	ToneNonPref	6.61992
N0144	5	ToneNonPref	3.30996
N0144	10	ToneNonPref	1.51473
N0144	20	ToneNonPref	8.07854
N0144	75	ToneNonPref	-4.82468
N0144	85	ToneNonPref	8.41515
N0144	90	ToneNonPref	-0.953717
N0145	0	Omission	0.673212
N0145	5	Omission	-2.58065
N0145	10	Omission	-1.29032
N0145	20	Omission	-0.56101
N0145	75	Omission	3.02945
N0145	85	Omission	0.673212
N0145	90	Omission	1.68303
N0145	95	Omission	1.34642
N0145	5	TonePref	-1.29032
N0145	10	TonePref	0
N0145	20	TonePref	3.08555
N0145	75	TonePref	3.02945
N0145	85	TonePref	1.00982
N0145	90	TonePref	0.336606
N0145	95	TonePref	-0.280505
N0145	0	ToneNonPref	0.168303
N0145	5	ToneNonPref	2.13184
N0145	10	ToneNonPref	0.056101
N0145	20	ToneNonPref	2.69285
N0145	75	ToneNonPref	0.785414
N0145	85	ToneNonPref	1.85133
N0145	90	ToneNonPref	7.40533
N0147	0	Omission	0.056101
N0147	5	Omission	2.69285
N0147	10	Omission	1.00982
N0147	20	Omission	-0.897616
N0147	75	Omission	1.73913
N0147	85	Omission	-1.17812
N0147	90	Omission	0.392707
N0147	95	Omission	1.79523
N0147	5	TonePref	4.48808
N0147	10	TonePref	-1.51473
N0147	20	TonePref	0.785414
N0147	75	TonePref	3.36606
N0147	85	TonePref	1.40252
N0147	90	TonePref	-0.897616
N0147	95	TonePref	0.785414
N0147	0	ToneNonPref	0.729313
N0147	5	ToneNonPref	-1.57083
N0147	10	ToneNonPref	1.40252
N0147	20	ToneNonPref	-1.12202
N0147	75	ToneNonPref	-1.23422
N0147	85	ToneNonPref	4.37588
N0147	90	ToneNonPref	1.40252
N0152	0	Omission	2.52454
N0152	5	Omission	-6.61992
N0152	10	Omission	0.56101
N0152	20	Omission	-1.17812
N0152	75	Omission	3.19776
N0152	85	Omission	3.14165
N0152	90	Omission	1.85133
N0152	95	Omission	6.33941
N0152	5	TonePref	7.51753
N0152	10	TonePref	2.18794
N0152	20	TonePref	3.42216
N0152	75	TonePref	-0.392707
N0152	85	TonePref	0.056101
N0152	90	TonePref	3.30996
N0152	95	TonePref	-1.29032
N0152	0	ToneNonPref	9.87377
N0152	5	ToneNonPref	3.87097
N0152	10	ToneNonPref	5.27349
N0152	20	ToneNonPref	7.29313
N0152	75	ToneNonPref	-2.69285
N0152	85	ToneNonPref	2.97335
N0152	90	ToneNonPref	1.12202
N0154	0	Omission	1.17812
N0154	5	Omission	1.00982
N0154	10	Omission	0
N0154	20	Omission	0.336606
N0154	75	Omission	0
N0154	85	Omission	0
N0154	90	Omission	0.673212
N0154	95	Omission	0.673212
N0154	5	TonePref	0.673212
N0154	10	TonePref	0
N0154	20	TonePref	0
N0154	75	TonePref	0
N0154	85	TonePref	0
N0154	90	TonePref	1.34642
N0154	95	TonePref	1.62693
N0154	0	ToneNonPref	0.841515
N0154	5	ToneNonPref	0
N0154	10	ToneNonPref	0
N0154	20	ToneNonPref	0
N0154	75	ToneNonPref	0
N0154	85	ToneNonPref	0
N0154	90	ToneNonPref	-0.617111
N0160	0	Omission	-2.74895
N0160	5	Omission	-3.14165
N0160	10	Omission	1.40252
N0160	20	Omission	-5.9467
N0160	75	Omission	5.8345
N0160	85	Omission	-1.12202
N0160	90	Omission	4.76858
N0160	95	Omission	2.80505
N0160	5	TonePref	26.9285
N0160	10	TonePref	12.9032
N0160	20	TonePref	8.80785
N0160	75	TonePref	5.10519
N0160	85	TonePref	1.40252
N0160	90	TonePref	-0.504909
N0160	95	TonePref	10.3226
N0160	0	ToneNonPref	13.2398
N0160	5	ToneNonPref	5.7784
N0160	10	ToneNonPref	-8.19074
N0160	20	ToneNonPref	5.27349
N0160	75	ToneNonPref	-0.56101
N0160	85	ToneNonPref	7.62973
N0160	90	ToneNonPref	14.2496
N0161	0	Omission	-0.448808
N0161	5	Omission	-0.280505
N0161	10	Omission	-1.51473
N0161	20	Omission	-1.85133
N0161	75	Omission	4.15147
N0161	85	Omission	1.12202
N0161	90	Omission	0.841515
N0161	95	Omission	1.12202
N0161	5	TonePref	30.0701
N0161	10	TonePref	22.4404
N0161	20	TonePref	11.2202
N0161	75	TonePref	9.25666
N0161	85	TonePref	8.52735
N0161	90	TonePref	4.15147
N0161	95	TonePref	5.38569
N0161	0	ToneNonPref	14.6424
N0161	5	ToneNonPref	4.37588
N0161	10	ToneNonPref	-8.69565
N0161	20	ToneNonPref	6.84432
N0161	75	ToneNonPref	2.80505
N0161	85	ToneNonPref	12.5666
N0161	90	ToneNonPref	17.5596
N0162	0	Omission	0.336606
N0162	5	Omission	0
N0162	10	Omission	1.34642
N0162	20	Omission	-1.90743
N0162	75	Omission	2.01964
N0162	85	Omission	0.056101
N0162	90	Omission	-0.617111
N0162	95	Omission	1.68303
N0162	5	TonePref	11.4446
N0162	10	TonePref	11.8373
N0162	20	TonePref	3.70266
N0162	75	TonePref	5.38569
N0162	85	TonePref	4.03927
N0162	90	TonePref	1.40252
N0162	95	TonePref	4.71248
N0162	0	ToneNonPref	2.69285
N0162	5	ToneNonPref	2.69285
N0162	10	ToneNonPref	0.56101
N0162	20	ToneNonPref	3.70266
N0162	75	ToneNonPref	4.09537
N0162	85	ToneNonPref	4.09537
N0162	90	ToneNonPref	6.45161
N0163	0	Omission	-2.24404
N0163	5	Omission	0
N0163	10	Omission	-0.280505
N0163	20	Omission	0.392707
N0163	75	Omission	0.448808
N0163	85	Omission	7.74194
N0163	90	Omission	4.09537
N0163	95	Omission	4.20757
N0163	5	TonePref	53.8569
N0163	10	TonePref	33.9972
N0163	20	TonePref	23.2258
N0163	75	TonePref	24.5722
N0163	85	TonePref	25.582
N0163	90	TonePref	18.2889
N0163	95	TonePref	30.3506
N0163	0	ToneNonPref	24.5722
N0163	5	ToneNonPref	15.8205
N0163	10	ToneNonPref	-1.96353
N0163	20	ToneNonPref	26.9285
N0163	75	ToneNonPref	25.0771
N0163	85	ToneNonPref	31.7532
N0163	90	ToneNonPref	41.122
N0164	0	Omission	-3.64656
N0164	5	Omission	-0.392707
N0164	10	Omission	-3.47826
N0164	20	Omission	-1.45863
N0164	75	Omission	3.36606
N0164	85	Omission	5.8345
N0164	90	Omission	1.90743
N0164	95	Omission	6.45161
N0164	5	TonePref	11.6129
N0164	10	TonePref	7.91024
N0164	20	TonePref	6.61992
N0164	75	TonePref	6.33941
N0164	85	TonePref	8.47125
N0164	90	TonePref	8.58345
N0164	95	TonePref	8.41515
N0164	0	ToneNonPref	14.0252
N0164	5	ToneNonPref	12.9593
N0164	10	ToneNonPref	6.67602
N0164	20	ToneNonPref	-0.785414
N0164	75	ToneNonPref	5.7223
N0164	85	ToneNonPref	6.22721
N0164	90	ToneNonPref	12.5666
N0165	0	Omission	-0.56101
N0165	5	Omission	-1.51473
N0165	10	Omission	-2.86115
N0165	20	Omission	-0.224404
N0165	75	Omission	3.19776
N0165	85	Omission	2.07574
N0165	90	Omission	0.056101
N0165	95	Omission	-3.08555
N0165	5	TonePref	2.13184
N0165	10	TonePref	7.18093
N0165	20	TonePref	3.14165
N0165	75	TonePref	4.09537
N0165	85	TonePref	3.14165
N0165	90	TonePref	5.7223
N0165	95	TonePref	1.79523
N0165	0	ToneNonPref	5.7223
N0165	5	ToneNonPref	6.39551
N0165	10	ToneNonPref	5.16129
N0165	20	ToneNonPref	2.86115
N0165	75	ToneNonPref	4.48808
N0165	85	ToneNonPref	1.85133
N0165	90	ToneNonPref	8.07854
N0168	0	Omission	0
N0168	5	Omission	0
N0168	10	Omission	1.00982
N0168	20	Omission	0.336606
N0168	75	Omission	1.00982
N0168	85	Omission	0.673212
N0168	90	Omission	0.336606
N0168	95	Omission	1.34642
N0168	5	TonePref	20.533
N0168	10	TonePref	12.23
N0168	20	TonePref	6.73212
N0168	75	TonePref	5.7223
N0168	85	TonePref	4.37588
N0168	90	TonePref	5.38569
N0168	95	TonePref	6.73212
N0168	0	ToneNonPref	8.41515
N0168	5	ToneNonPref	5.7223
N0168	10	ToneNonPref	-4.37588
N0168	20	ToneNonPref	7.06872
N0168	75	ToneNonPref	5.38569
N0168	85	ToneNonPref	8.63955
N0168	90	ToneNonPref	17.8962
N0169	0	Omission	-4.99299
N0169	5	Omission	-4.03927
N0169	10	Omission	-4.09537
N0169	20	Omission	-3.75877
N0169	75	Omission	-0.280505
N0169	85	Omission	5.10519
N0169	90	Omission	1.40252
N0169	95	Omission	5.38569
N0169	5	TonePref	8.52735
N0169	10	TonePref	3.25386
N0169	20	TonePref	6.95652
N0169	75	TonePref	4.31978
N0169	85	TonePref	6.39551
N0169	90	TonePref	7.85414
N0169	95	TonePref	13.6886
N0169	0	ToneNonPref	12.6788
N0169	5	ToneNonPref	9.92987
N0169	10	ToneNonPref	4.60028
N0169	20	ToneNonPref	2.69285
N0169	75	ToneNonPref	4.60028
N0169	85	ToneNonPref	7.40533
N0169	90	ToneNonPref	7.74194
N0171	0	Omission	-4.37588
N0171	5	Omission	-1.79523
N0171	10	Omission	-3.14165
N0171	20	Omission	-0.504909
N0171	75	Omission	-0.336606
N0171	85	Omission	3.08555
N0171	90	Omission	1.51473
N0171	95	Omission	2.41234
N0171	5	TonePref	6.84432
N0171	10	TonePref	6.22721
N0171	20	TonePref	6.56381
N0171	75	TonePref	4.93689
N0171	85	TonePref	6.73212
N0171	90	TonePref	7.85414
N0171	95	TonePref	5.04909
N0171	0	ToneNonPref	9.59327
N0171	5	ToneNonPref	9.59327
N0171	10	ToneNonPref	5.8906
N0171	20	ToneNonPref	0.729313
N0171	75	ToneNonPref	5.27349
N0171	85	ToneNonPref	4.43198
N0171	90	ToneNonPref	9.48107
N0174	0	Omission	-0.953717
N0174	5	Omission	-0.953717
N0174	10	Omission	-0.280505
N0174	20	Omission	-4.09537
N0174	75	Omission	4.71248
N0174	85	Omission	4.15147
N0174	90	Omission	0.785414
N0174	95	Omission	3.36606
N0174	5	TonePref	53.1837
N0174	10	TonePref	35.1753
N0174	20	TonePref	13.1276
N0174	75	TonePref	17.5035
N0174	85	TonePref	8.80785
N0174	90	TonePref	8.92006
N0174	95	TonePref	17.1669
N0174	0	ToneNonPref	13.5203
N0174	5	ToneNonPref	5.7784
N0174	10	ToneNonPref	-1.90743
N0174	20	ToneNonPref	18.5133
N0174	75	ToneNonPref	14.2496
N0174	85	ToneNonPref	24.8527
N0174	90	ToneNonPref	39.1024
N0179	0	Omission	0
N0179	5	Omission	-0.617111
N0179	10	Omission	-2.58065
N0179	20	Omission	-1.29032
N0179	75	Omission	-1.29032
N0179	85	Omission	2.69285
N0179	90	Omission	2.69285
N0179	95	Omission	-0.617111
N0179	5	TonePref	7.74194
N0179	10	TonePref	-0.112202
N0179	20	TonePref	-2.52454
N0179	75	TonePref	0.392707
N0179	85	TonePref	2.35624
N0179	90	TonePref	2.69285
N0179	95	TonePref	3.36606
N0179	0	ToneNonPref	2.35624
N0179	5	ToneNonPref	1.68303
N0179	10	ToneNonPref	-4.76858
N0179	20	ToneNonPref	2.07574
N0179	75	ToneNonPref	1.40252
N0179	85	ToneNonPref	1.12202
N0179	90	ToneNonPref	6.05891
N0182	0	Omission	-2.86115
N0182	5	Omission	0
N0182	10	Omission	3.36606
N0182	20	Omission	-2.58065
N0182	75	Omission	-0.280505
N0182	85	Omission	4.03927
N0182	90	Omission	4.37588
N0182	95	Omission	4.76858
N0182	5	TonePref	19.8597
N0182	10	TonePref	15.5961
N0182	20	TonePref	4.37588
N0182	75	TonePref	4.03927
N0182	85	TonePref	2.69285
N0182	90	TonePref	1.73913
N0182	95	TonePref	3.42216
N0182	0	ToneNonPref	6.39551
N0182	5	ToneNonPref	0.673212
N0182	10	ToneNonPref	3.08555
N0182	20	ToneNonPref	1.34642
N0182	75	ToneNonPref	1.06592
N0182	85	ToneNonPref	10.1543
N0182	90	ToneNonPref	13.8008
N0183	0	Omission	-7.40533
N0183	5	Omission	0
N0183	10	Omission	-0.617111
N0183	20	Omission	0.336606
N0183	75	Omission	0.673212
N0183	85	Omission	1.68303
N0183	90	Omission	0.673212
N0183	95	Omission	3.42216
N0183	5	TonePref	12.4544
N0183	10	TonePref	12.1178
N0183	20	TonePref	1.00982
N0183	75	TonePref	1.34642
N0183	85	TonePref	1.68303
N0183	90	TonePref	1.34642
N0183	95	TonePref	2.07574
N0183	0	ToneNonPref	3.08555
N0183	5	ToneNonPref	0.336606
N0183	10	ToneNonPref	1.40252
N0183	20	ToneNonPref	3.36606
N0183	75	ToneNonPref	1.34642
N0183	85	ToneNonPref	1.45863
N0183	90	ToneNonPref	4.82468
N0187	0	Omission	-3.08555
N0187	5	Omission	8.86396
N0187	10	Omission	-3.70266
N0187	20	Omission	-2.91725
N0187	75	Omission	-4.54418
N0187	85	Omission	2.86115
N0187	90	Omission	3.47826
N0187	95	Omission	10.6592
N0187	5	TonePref	13.5764
N0187	10	TonePref	0.841515
N0187	20	TonePref	7.34923
N0187	75	TonePref	-0.785414
N0187	85	TonePref	3.02945
N0187	90	TonePref	1.40252
N0187	95	TonePref	-4.26326e-16
N0187	0	ToneNonPref	5.554
N0187	5	ToneNonPref	8.58345
N0187	10	ToneNonPref	7.18093
N0187	20	ToneNonPref	5.04909
N0187	75	ToneNonPref	0.112202
N0187	85	ToneNonPref	9.42496
N0187	90	ToneNonPref	2.69285
N0193	0	Omission	3.75877
N0193	5	Omission	-5.32959
N0193	10	Omission	-2.07574
N0193	20	Omission	-8.80785
N0193	75	Omission	12.3983
N0193	85	Omission	-3.47826
N0193	90	Omission	3.25386
N0193	95	Omission	7.34923
N0193	5	TonePref	18.1206
N0193	10	TonePref	20.3086
N0193	20	TonePref	13.0154
N0193	75	TonePref	14.8107
N0193	85	TonePref	8.69565
N0193	90	TonePref	-4.15147
N0193	95	TonePref	6.90042
N0193	0	ToneNonPref	3.02945
N0193	5	ToneNonPref	6.00281
N0193	10	ToneNonPref	1.00982
N0193	20	ToneNonPref	3.59046
N0193	75	ToneNonPref	-7.79804
N0193	85	ToneNonPref	17.2791
N0193	90	ToneNonPref	12.6788
N0194	0	Omission	-2.86115
N0194	5	Omission	-0.280505
N0194	10	Omission	0.392707
N0194	20	Omission	-3.87097
N0194	75	Omission	2.01964
N0194	85	Omission	6.84432
N0194	90	Omission	3.70266
N0194	95	Omission	12.1178
N0194	5	TonePref	38.7097
N0194	10	TonePref	19.7475
N0194	20	TonePref	4.43198
N0194	75	TonePref	6.73212
N0194	85	TonePref	3.75877
N0194	90	TonePref	-3.75877
N0194	95	TonePref	7.85414
N0194	0	ToneNonPref	6.56381
N0194	5	ToneNonPref	3.02945
N0194	10	ToneNonPref	-2.58065
N0194	20	ToneNonPref	5.4418
N0194	75	ToneNonPref	6.50771
N0194	85	ToneNonPref	25.9187
N0194	90	ToneNonPref	24.1795
N0197	0	Omission	1.90743
N0197	5	Omission	0.224404
N0197	10	Omission	0.448808
N0197	20	Omission	-2.63675
N0197	75	Omission	0.168303
N0197	85	Omission	4.20757
N0197	90	Omission	-0.056101
N0197	95	Omission	3.02945
N0197	5	TonePref	-3.64656
N0197	10	TonePref	4.76858
N0197	20	TonePref	2.24404
N0197	75	TonePref	1.85133
N0197	85	TonePref	0.168303
N0197	90	TonePref	0.897616
N0197	95	TonePref	-1.68303
N0197	0	ToneNonPref	0.729313
N0197	5	ToneNonPref	2.52454
N0197	10	ToneNonPref	3.14165
N0197	20	ToneNonPref	6.05891
N0197	75	ToneNonPref	-0.448808
N0197	85	ToneNonPref	8.30295
N0197	90	ToneNonPref	3.08555
N0199	0	Omission	-7.01262
N0199	5	Omission	7.18093
N0199	10	Omission	-3.70266
N0199	20	Omission	1.96353
N0199	75	Omission	5.7784
N0199	85	Omission	1.45863
N0199	90	Omission	5.6662
N0199	95	Omission	7.62973
N0199	5	TonePref	10.9958
N0199	10	TonePref	0.112202
N0199	20	TonePref	9.31276
N0199	75	TonePref	9.03226
N0199	85	TonePref	-1.06592
N0199	90	TonePref	1.23422
N0199	95	TonePref	0.897616
N0199	0	ToneNonPref	11.1641
N0199	5	ToneNonPref	9.92987
N0199	10	ToneNonPref	6.17111
N0199	20	ToneNonPref	4.03927
N0199	75	ToneNonPref	2.35624
N0199	85	ToneNonPref	21.0379
N0199	90	ToneNonPref	7.96634
N0200	0	Omission	-1.57083
N0200	5	Omission	-1.29032
N0200	10	Omission	3.75877
N0200	20	Omission	-1.00982
N0200	75	Omission	9.70547
N0200	85	Omission	8.07854
N0200	90	Omission	8.75175
N0200	95	Omission	15.7644
N0200	5	TonePref	3.19776
N0200	10	TonePref	-3.92707
N0200	20	TonePref	-0.673212
N0200	75	TonePref	-0.168303
N0200	85	TonePref	3.30996
N0200	90	TonePref	-0.168303
N0200	95	TonePref	-0.953717
N0200	0	ToneNonPref	6.11501
N0200	5	ToneNonPref	3.64656
N0200	10	ToneNonPref	1.57083
N0200	20	ToneNonPref	3.64656
N0200	75	ToneNonPref	1.40252
N0200	85	ToneNonPref	4.99299
N0200	90	ToneNonPref	7.29313
N0205	0	Omission	0.729313
N0205	5	Omission	-2.18794
N0205	10	Omission	-2.24404
N0205	20	Omission	0.056101
N0205	75	Omission	3.81487
N0205	85	Omission	5.4418
N0205	90	Omission	-3.81487
N0205	95	Omission	3.14165
N0205	5	TonePref	6.50771
N0205	10	TonePref	0.897616
N0205	20	TonePref	3.36606
N0205	75	TonePref	6.39551
N0205	85	TonePref	0.168303
N0205	90	TonePref	2.07574
N0205	95	TonePref	2.80505
N0205	0	ToneNonPref	3.42216
N0205	5	ToneNonPref	-0.841515
N0205	10	ToneNonPref	-1.51473
N0205	20	ToneNonPref	2.80505
N0205	75	ToneNonPref	-3.36606
N0205	85	ToneNonPref	8.47125
N0205	90	ToneNonPref	7.46143
N0208	0	Omission	-0.785414
N0208	5	Omission	-1.17812
N0208	10	Omission	-1.85133
N0208	20	Omission	-5.7223
N0208	75	Omission	5.21739
N0208	85	Omission	1.51473
N0208	90	Omission	-0.392707
N0208	95	Omission	2.63675
N0208	5	TonePref	12.2861
N0208	10	TonePref	10.2665
N0208	20	TonePref	-1.00982
N0208	75	TonePref	-0.112202
N0208	85	TonePref	-1.96353
N0208	90	TonePref	2.58065
N0208	95	TonePref	3.42216
N0208	0	ToneNonPref	8.41515
N0208	5	ToneNonPref	-5.32959
N0208	10	ToneNonPref	1.51473
N0208	20	ToneNonPref	0.336606
N0208	75	ToneNonPref	-2.30014
N0208	85	ToneNonPref	8.13464
N0208	90	ToneNonPref	14.9229
N0228	0	Omission	1.68303
N0228	5	Omission	4.15147
N0228	10	Omission	-1.96353
N0228	20	Omission	1.29032
N0228	75	Omission	2.30014
N0228	85	Omission	2.63675
N0228	90	Omission	4.54418
N0228	95	Omission	-1.00982
N0228	5	TonePref	-6.00281
N0228	10	TonePref	0.056101
N0228	20	TonePref	6.33941
N0228	75	TonePref	2.69285
N0228	85	TonePref	-2.52454
N0228	90	TonePref	7.51753
N0228	95	TonePref	-0.280505
N0228	0	ToneNonPref	2.91725
N0228	5	ToneNonPref	-0.673212
N0228	10	ToneNonPref	6.50771
N0228	20	ToneNonPref	-4.82468
N0228	75	ToneNonPref	-1.96353
N0228	85	ToneNonPref	0.729313
N0228	90	ToneNonPref	1.68303
N0282	0	Omission	-0.617111
N0282	5	Omission	1.06592
N0282	10	Omission	-4.48808
N0282	20	Omission	2.41234
N0282	75	Omission	-1.85133
N0282	85	Omission	1.40252
N0282	90	Omission	3.02945
N0282	95	Omission	2.13184
N0282	5	TonePref	-0.280505
N0282	10	TonePref	0.392707
N0282	20	TonePref	4.71248
N0282	75	TonePref	-1.90743
N0282	85	TonePref	-1.29032
N0282	90	TonePref	1.06592
N0282	95	TonePref	-2.52454
N0282	0	ToneNonPref	3.02945
N0282	5	ToneNonPref	1.68303
N0282	10	ToneNonPref	1.73913
N0282	20	ToneNonPref	-0.224404
N0282	75	ToneNonPref	1.06592
N0282	85	ToneNonPref	1.73913
N0282	90	ToneNonPref	-2.18794
N0312	0	Omission	1.96353
N0312	5	Omission	-0.897616
N0312	10	Omission	-0.448808
N0312	20	Omission	0.112202
N0312	75	Omission	-1.06592
N0312	85	Omission	5.21739
N0312	90	Omission	-1.68303
N0312	95	Omission	4.65638
N0312	5	TonePref	-1.90743
N0312	10	TonePref	1.57083
N0312	20	TonePref	3.02945
N0312	75	TonePref	-2.30014
N0312	85	TonePref	-1.40252
N0312	90	TonePref	2.80505
N0312	95	TonePref	1.29032
N0312	0	ToneNonPref	-1.96353
N0312	5	ToneNonPref	-2.18794
N0312	10	ToneNonPref	2.80505
N0312	20	ToneNonPref	1.73913
N0312	75	ToneNonPref	-1.73913
N0312	85	ToneNonPref	0.280505
N0312	90	ToneNonPref	0.168303
N0315	0	Omission	3.70266
N0315	5	Omission	-0.953717
N0315	10	Omission	2.35624
N0315	20	Omission	-0.953717
N0315	75	Omission	-0.504909
N0315	85	Omission	3.02945
N0315	90	Omission	2.07574
N0315	95	Omission	1.62693
N0315	5	TonePref	0.673212
N0315	10	TonePref	-3.19776
N0315	20	TonePref	-0.897616
N0315	75	TonePref	1.73913
N0315	85	TonePref	0.448808
N0315	90	TonePref	1.34642
N0315	95	TonePref	-1.79523
N0315	0	ToneNonPref	0.504909
N0315	5	ToneNonPref	0.336606
N0315	10	ToneNonPref	1.68303
N0315	20	ToneNonPref	-0.953717
N0315	75	ToneNonPref	-0.280505
N0315	85	ToneNonPref	-2.52454
N0315	90	ToneNonPref	1.06592
N0316	0	Omission	0.729313
N0316	5	Omission	-0.56101
N0316	10	Omission	-3.42216
N0316	20	Omission	-1.96353
N0316	75	Omission	5.4418
N0316	85	Omission	2.07574
N0316	90	Omission	0.785414
N0316	95	Omission	2.01964
N0316	5	TonePref	-0.953717
N0316	10	TonePref	-3.70266
N0316	20	TonePref	-5.38569
N0316	75	TonePref	1.00982
N0316	85	TonePref	-0.224404
N0316	90	TonePref	-5.9467
N0316	95	TonePref	-0.617111
N0316	0	ToneNonPref	0
N0316	5	ToneNonPref	0.224404
N0316	10	ToneNonPref	-0.224404
N0316	20	ToneNonPref	-5.32959
N0316	75	ToneNonPref	-0.897616
N0316	85	ToneNonPref	-3.53436
N0316	90	ToneNonPref	-7.40533
N0317	0	Omission	-0.729313
N0317	5	Omission	0
N0317	10	Omission	-1.17812
N0317	20	Omission	-4.03927
N0317	75	Omission	1.12202
N0317	85	Omission	2.80505
N0317	90	Omission	1.00982
N0317	95	Omission	4.09537
N0317	5	TonePref	0.336606
N0317	10	TonePref	-0.504909
N0317	20	TonePref	-1.51473
N0317	75	TonePref	1.12202
N0317	85	TonePref	1.51473
N0317	90	TonePref	-1.29032
N0317	95	TonePref	1.73913
N0317	0	ToneNonPref	1.45863
N0317	5	ToneNonPref	0.336606
N0317	10	ToneNonPref	2.13184
N0317	20	ToneNonPref	1.40252
N0317	75	ToneNonPref	2.35624
N0317	85	ToneNonPref	1.17812
N0317	90	ToneNonPref	1.00982
N0319	0	Omission	1.73913
N0319	5	Omission	2.35624
N0319	10	Omission	-1.85133
N0319	20	Omission	1.40252
N0319	75	Omission	3.81487
N0319	85	Omission	4.09537
N0319	90	Omission	4.37588
N0319	95	Omission	1.79523
N0319	5	TonePref	-2.24404
N0319	10	TonePref	-2.58065
N0319	20	TonePref	-1.29032
N0319	75	TonePref	3.08555
N0319	85	TonePref	-2.18794
N0319	90	TonePref	1.00982
N0319	95	TonePref	-0.617111
N0319	0	ToneNonPref	1.06592
N0319	5	ToneNonPref	0.056101
N0319	10	ToneNonPref	1.00982
N0319	20	ToneNonPref	-0.280505
N0319	75	ToneNonPref	2.41234
N0319	85	ToneNonPref	0.112202
N0319	90	ToneNonPref	-0.392707
N0328	0	Omission	2.69285
N0328	5	Omission	-1.23422
N0328	10	Omission	3.47826
N0328	20	Omission	3.42216
N0328	75	Omission	0.729313
N0328	85	Omission	8.07854
N0328	90	Omission	4.15147
N0328	95	Omission	4.71248
N0328	5	TonePref	2.74895
N0328	10	TonePref	3.36606
N0328	20	TonePref	-1.90743
N0328	75	TonePref	1.00982
N0328	85	TonePref	2.01964
N0328	90	TonePref	1.34642
N0328	95	TonePref	-0.280505
N0328	0	ToneNonPref	-0.953717
N0328	5	ToneNonPref	1.06592
N0328	10	ToneNonPref	-2.18794
N0328	20	ToneNonPref	-3.53436
N0328	75	ToneNonPref	-1.57083
N0328	85	ToneNonPref	1.17812
N0328	90	ToneNonPref	6.39551
N0421	0	Omission	0
N0421	5	Omission	-2.18794
N0421	10	Omission	0.336606
N0421	20	Omission	-6.39551
N0421	75	Omission	0.336606
N0421	85	Omission	0
N0421	90	Omission	0.056101
N0421	95	Omission	-2.86115
N0421	5	TonePref	-2.52454
N0421	10	TonePref	0
N0421	20	TonePref	1.73913
N0421	75	TonePref	0.336606
N0421	85	TonePref	0
N0421	90	TonePref	1.00982
N0421	95	TonePref	6.11501
N0421	0	ToneNonPref	0
N0421	5	ToneNonPref	0.056101
N0421	10	ToneNonPref	0
N0421	20	ToneNonPref	1.40252
N0421	75	ToneNonPref	0.392707
N0421	85	ToneNonPref	0
N0421	90	ToneNonPref	-0.953717
N0450	0	Omission	-4.54418
N0450	5	Omission	-2.46844
N0450	10	Omission	0.336606
N0450	20	Omission	-6.17111
N0450	75	Omission	-6.95652
N0450	85	Omission	2.63675
N0450	90	Omission	-3.64656
N0450	95	Omission	-5.8906
N0450	5	TonePref	4.99299
N0450	10	TonePref	4.48808
N0450	20	TonePref	3.36606
N0450	75	TonePref	-2.41234
N0450	85	TonePref	1.68303
N0450	90	TonePref	-0.448808
N0450	95	TonePref	7.12482
N0450	0	ToneNonPref	7.29313
N0450	5	ToneNonPref	4.03927
N0450	10	ToneNonPref	-0.224404
N0450	20	ToneNonPref	5.21739
N0450	75	ToneNonPref	5.38569
N0450	85	ToneNonPref	7.29313
N0450	90	ToneNonPref	-6.90042
N0466	0	Omission	0
N0466	5	Omission	1.00982
N0466	10	Omission	1.68303
N0466	20	Omission	1.34642
N0466	75	Omission	-2.86115
N0466	85	Omission	-0.617111
N0466	90	Omission	2.52454
N0466	95	Omission	0.336606
N0466	5	TonePref	-2.18794
N0466	10	TonePref	0.673212
N0466	20	TonePref	-0.224404
N0466	75	TonePref	1.68303
N0466	85	TonePref	1.68303
N0466	90	TonePref	0.56101
N0466	95	TonePref	0
N0466	0	ToneNonPref	1.00982
N0466	5	ToneNonPref	0.056101
N0466	10	ToneNonPref	-0.953717
N0466	20	ToneNonPref	2.35624
N0466	75	ToneNonPref	0.729313
N0466	85	ToneNonPref	0.729313
N0466	90	ToneNonPref	11.2202
N0494	0	Omission	0
N0494	5	Omission	2.35624
N0494	10	Omission	-7.85414
N0494	20	Omission	0.785414
N0494	75	Omission	-6.33941
N0494	85	Omission	-1.62693
N0494	90	Omission	3.75877
N0494	95	Omission	-1.34642
N0494	5	TonePref	4.37588
N0494	10	TonePref	4.54418
N0494	20	TonePref	-0.841515
N0494	75	TonePref	-4.03927
N0494	85	TonePref	4.54418
N0494	90	TonePref	-1.40252
N0494	95	TonePref	2.58065
N0494	0	ToneNonPref	0.336606
N0494	5	ToneNonPref	-0.224404
N0494	10	ToneNonPref	1.34642
N0494	20	ToneNonPref	-1.79523
N0494	75	ToneNonPref	0.168303
N0494	85	ToneNonPref	1.79523
N0494	90	ToneNonPref	0.504909
N0517	0	Omission	-11.108
N0517	5	Omission	-18.4572
N0517	10	Omission	1.51473
N0517	20	Omission	-4.60028
N0517	75	Omission	-0.280505
N0517	85	Omission	2.24404
N0517	90	Omission	-3.59046
N0517	95	Omission	7.79804
N0517	5	TonePref	20.4769
N0517	10	TonePref	20.8696
N0517	20	TonePref	-4.26367
N0517	75	TonePref	0.168303
N0517	85	TonePref	5.8906
N0517	90	TonePref	0.673212
N0517	95	TonePref	5.7784
N0517	0	ToneNonPref	-24.2917
N0517	5	ToneNonPref	-9.48107
N0517	10	ToneNonPref	-4.26367
N0517	20	ToneNonPref	6.50771
N0517	75	ToneNonPref	2.01964
N0517	85	ToneNonPref	2.24404
N0517	90	ToneNonPref	-4.20757
N0523	0	Omission	-3.30996
N0523	5	Omission	-2.46844
N0523	10	Omission	-0.168303
N0523	20	Omission	1.17812
N0523	75	Omission	-0.224404
N0523	85	Omission	3.42216
N0523	90	Omission	-0.392707
N0523	95	Omission	0.953717
N0523	5	TonePref	0.785414
N0523	10	TonePref	-0.168303
N0523	20	TonePref	-1.51473
N0523	75	TonePref	-4.09537
N0523	85	TonePref	4.88079
N0523	90	TonePref	-0.673212
N0523	95	TonePref	0.729313
N0523	0	ToneNonPref	-0.448808
N0523	5	ToneNonPref	-0.897616
N0523	10	ToneNonPref	-3.75877
N0523	20	ToneNonPref	0.729313
N0523	75	ToneNonPref	-4.76858
N0523	85	ToneNonPref	-8.24684
N0523	90	ToneNonPref	0.953717
N0541	0	Omission	-4.09537
N0541	5	Omission	0.056101
N0541	10	Omission	1.00982
N0541	20	Omission	0.729313
N0541	75	Omission	0.673212
N0541	85	Omission	0.673212
N0541	90	Omission	0.336606
N0541	95	Omission	-1.73913
N0541	5	TonePref	0.729313
N0541	10	TonePref	-0.280505
N0541	20	TonePref	-1.57083
N0541	75	TonePref	-2.24404
N0541	85	TonePref	-1.29032
N0541	90	TonePref	2.07574
N0541	95	TonePref	1.29032
N0541	0	ToneNonPref	-0.841515
N0541	5	ToneNonPref	0.673212
N0541	10	ToneNonPref	0.392707
N0541	20	ToneNonPref	-0.953717
N0541	75	ToneNonPref	-0.280505
N0541	85	ToneNonPref	-0.953717
N0541	90	ToneNonPref	3.36606
N0562	0	Omission	0
N0562	5	Omission	0
N0562	10	Omission	2.35624
N0562	20	Omission	1.00982
N0562	75	Omission	-24.2356
N0562	85	Omission	6.22721
N0562	90	Omission	11.108
N0562	95	Omission	1.12202
N0562	5	TonePref	0
N0562	10	TonePref	0.673212
N0562	20	TonePref	10.8836
N0562	75	TonePref	-12.7349
N0562	85	TonePref	-1.17812
N0562	90	TonePref	-0.841515
N0562	95	TonePref	0
N0562	0	ToneNonPref	1.34642
N0562	5	ToneNonPref	4.37588
N0562	10	ToneNonPref	0.673212
N0562	20	ToneNonPref	3.70266
N0562	75	ToneNonPref	-8.19074
N0562	85	ToneNonPref	2.07574
N0562	90	ToneNonPref	-7.68583
N0570	0	Omission	2.46844
N0570	5	Omission	-8.69565
N0570	10	Omission	-2.91725
N0570	20	Omission	3.14165
N0570	75	Omission	0.953717
N0570	85	Omission	17.1669
N0570	90	Omission	13.352
N0570	95	Omission	23.0575
N0570	5	TonePref	5.4418
N0570	10	TonePref	5.4418
N0570	20	TonePref	13.2398
N0570	75	TonePref	5.21739
N0570	85	TonePref	-9.14446
N0570	90	TonePref	-5.21739
N0570	95	TonePref	-3.08555
N0570	0	ToneNonPref	6.56381
N0570	5	ToneNonPref	13.8008
N0570	10	ToneNonPref	4.15147
N0570	20	ToneNonPref	3.59046
N0570	75	ToneNonPref	-13.9691
N0570	85	ToneNonPref	55.0351
N0570	90	ToneNonPref	43.5905
N0572	0	Omission	1.34642
N0572	5	Omission	-1.17812
N0572	10	Omission	-2.46844
N0572	20	Omission	-0.785414
N0572	75	Omission	5.7784
N0572	85	Omission	1.79523
N0572	90	Omission	40.6171
N0572	95	Omission	19.1865
N0572	5	TonePref	3.75877
N0572	10	TonePref	3.36606
N0572	20	TonePref	15.7644
N0572	75	TonePref	7.68583
N0572	85	TonePref	-4.09537
N0572	90	TonePref	-10.2665
N0572	95	TonePref	-6.56381
N0572	0	ToneNonPref	8.24684
N0572	5	ToneNonPref	7.79804
N0572	10	ToneNonPref	3.19776
N0572	20	ToneNonPref	2.35624
N0572	75	ToneNonPref	7.68583
N0572	85	ToneNonPref	33.4362
N0572	90	ToneNonPref	50.6031
N0575	0	Omission	-0.168303
N0575	5	Omission	1.23422
N0575	10	Omission	1.12202
N0575	20	Omission	-4.20757
N0575	75	Omission	-0.785414
N0575	85	Omission	-1.79523
N0575	90	Omission	17.9523
N0575	95	Omission	19.1304
N0575	5	TonePref	7.34923
N0575	10	TonePref	8.24684
N0575	20	TonePref	19.9158
N0575	75	TonePref	10.9958
N0575	85	TonePref	0.112202
N0575	90	TonePref	-6.95652
N0575	95	TonePref	0.280505
N0575	0	ToneNonPref	7.62973
N0575	5	ToneNonPref	21.9355
N0575	10	ToneNonPref	-2.24404
N0575	20	ToneNonPref	7.85414
N0575	75	ToneNonPref	1.96353
N0575	85	ToneNonPref	41.7952
N0575	90	ToneNonPref	47.0687
N0576	0	Omission	0.673212
N0576	5	Omission	0.112202
N0576	10	Omission	-0.953717
N0576	20	Omission	2.35624
N0576	75	Omission	-3.64656
N0576	85	Omission	-7.74194
N0576	90	Omission	6.33941
N0576	95	Omission	7.34923
N0576	5	TonePref	2.13184
N0576	10	TonePref	0.729313
N0576	20	TonePref	8.47125
N0576	75	TonePref	8.69565
N0576	85	TonePref	1.85133
N0576	90	TonePref	-2.74895
N0576	95	TonePref	-8.63955
N0576	0	ToneNonPref	3.75877
N0576	5	ToneNonPref	9.14446
N0576	10	ToneNonPref	3.75877
N0576	20	ToneNonPref	3.70266
N0576	75	ToneNonPref	7.23703
N0576	85	ToneNonPref	14.0252
N0576	90	ToneNonPref	26.8163
N0581	0	Omission	0.168303
N0581	5	Omission	-4.09537
N0581	10	Omission	4.43198
N0581	20	Omission	0.448808
N0581	75	Omission	5.8345
N0581	85	Omission	11.6129
N0581	90	Omission	20.2525
N0581	95	Omission	15.9327
N0581	5	TonePref	2.58065
N0581	10	TonePref	3.14165
N0581	20	TonePref	9.64937
N0581	75	TonePref	0.224404
N0581	85	TonePref	-10.547
N0581	90	TonePref	-2.01964
N0581	95	TonePref	-2.91725
N0581	0	ToneNonPref	8.58345
N0581	5	ToneNonPref	12.6788
N0581	10	ToneNonPref	4.43198
N0581	20	ToneNonPref	4.54418
N0581	75	ToneNonPref	-2.63675
N0581	85	ToneNonPref	36.8022
N0581	90	ToneNonPref	30.7994
N0583	0	Omission	10.547
N0583	5	Omission	-3.02945
N0583	10	Omission	-4.99299
N0583	20	Omission	0.112202
N0583	75	Omission	-0.336606
N0583	85	Omission	-3.75877
N0583	90	Omission	20.9257
N0583	95	Omission	44.7686
N0583	5	TonePref	3.64656
N0583	10	TonePref	2.24404
N0583	20	TonePref	6.39551
N0583	75	TonePref	-4.43198
N0583	85	TonePref	-8.92006
N0583	90	TonePref	-7.62973
N0583	95	TonePref	-1.13687e-15
N0583	0	ToneNonPref	6.11501
N0583	5	ToneNonPref	7.51753
N0583	10	ToneNonPref	1.62693
N0583	20	ToneNonPref	-0.729313
N0583	75	ToneNonPref	5.38569
N0583	85	ToneNonPref	24.2917
N0583	90	ToneNonPref	32.6508
N0591	0	Omission	2.30014
N0591	5	Omission	0.673212
N0591	10	Omission	0
N0591	20	Omission	0
N0591	75	Omission	0
N0591	85	Omission	0
N0591	90	Omission	0.336606
N0591	95	Omission	2.58065
N0591	5	TonePref	0
N0591	10	TonePref	0
N0591	20	TonePref	0
N0591	75	TonePref	0
N0591	85	TonePref	0
N0591	90	TonePref	0
N0591	95	TonePref	3.19776
N0591	0	ToneNonPref	6.50771
N0591	5	ToneNonPref	0
N0591	10	ToneNonPref	0
N0591	20	ToneNonPref	0
N0591	75	ToneNonPref	0
N0591	85	ToneNonPref	0
N0591	90	ToneNonPref	0.336606
N0605	0	Omission	4.15147
N0605	5	Omission	-1.17812
N0605	10	Omission	1.79523
N0605	20	Omission	-6.28331
N0605	75	Omission	5.04909
N0605	85	Omission	1.12202
N0605	90	Omission	4.88079
N0605	95	Omission	-12.2861
N0605	5	TonePref	1.73913
N0605	10	TonePref	-4.09537
N0605	20	TonePref	-1.00982
N0605	75	TonePref	-4.43198
N0605	85	TonePref	1.34642
N0605	90	TonePref	-1.12202
N0605	95	TonePref	-4.9738e-16
N0605	0	ToneNonPref	-1.68303
N0605	5	ToneNonPref	0.448808
N0605	10	ToneNonPref	-0.785414
N0605	20	ToneNonPref	-0.673212
N0605	75	ToneNonPref	0.392707
N0605	85	ToneNonPref	-1.23422
N0605	90	ToneNonPref	-2.69285
N0667	0	Omission	-1.85133
N0667	5	Omission	-0.617111
N0667	10	Omission	-0.953717
N0667	20	Omission	1.34642
N0667	75	Omission	0.336606
N0667	85	Omission	0.673212
N0667	90	Omission	0
N0667	95	Omission	-1.73913
N0667	5	TonePref	-0.280505
N0667	10	TonePref	-1.29032
N0667	20	TonePref	-1.90743
N0667	75	TonePref	0.336606
N0667	85	TonePref	0.673212
N0667	90	TonePref	0
N0667	95	TonePref	3.75877
N0667	0	ToneNonPref	1.57083
N0667	5	ToneNonPref	0.673212
N0667	10	ToneNonPref	0.673212
N0667	20	ToneNonPref	-0.953717
N0667	75	ToneNonPref	0
N0667	85	ToneNonPref	0.673212
N0667	90	ToneNonPref	0
N0678	0	Omission	-5.9467
N0678	5	Omission	10.547
N0678	10	Omission	-6.61992
N0678	20	Omission	4.60028
N0678	75	Omission	15.3156
N0678	85	Omission	25.582
N0678	90	Omission	31.5288
N0678	95	Omission	34.7265
N0678	5	TonePref	-9.48107
N0678	10	TonePref	-10.8275
N0678	20	TonePref	-4.71248
N0678	75	TonePref	-15.54
N0678	85	TonePref	3.08555
N0678	90	TonePref	-18.4572
N0678	95	TonePref	-4.20757
N0678	0	ToneNonPref	-25.0771
N0678	5	ToneNonPref	-12.9032
N0678	10	ToneNonPref	-12.4544
N0678	20	ToneNonPref	-16.4376
N0678	75	ToneNonPref	-5.4418
N0678	85	ToneNonPref	-2.63675
N0678	90	ToneNonPref	5.32959
N0680	0	Omission	-4.15147
N0680	5	Omission	9.03226
N0680	10	Omission	-8.30295
N0680	20	Omission	-0.673212
N0680	75	Omission	-5.21739
N0680	85	Omission	18.5694
N0680	90	Omission	14.7546
N0680	95	Omission	17.1669
N0680	5	TonePref	2.07574
N0680	10	TonePref	-17.0547
N0680	20	TonePref	-1.17812
N0680	75	TonePref	9.64937
N0680	85	TonePref	3.59046
N0680	90	TonePref	-4.03927
N0680	95	TonePref	-12.2861
N0680	0	ToneNonPref	-11.5007
N0680	5	ToneNonPref	0.673212
N0680	10	ToneNonPref	-16.3254
N0680	20	ToneNonPref	-11.3885
N0680	75	ToneNonPref	-1.85133
N0680	85	ToneNonPref	-3.98317
N0680	90	ToneNonPref	9.03226
N0683	0	Omission	-13.5764
N0683	5	Omission	3.36606
N0683	10	Omission	-7.06872
N0683	20	Omission	0.224404
N0683	75	Omission	7.46143
N0683	85	Omission	0.112202
N0683	90	Omission	-21.655
N0683	95	Omission	10.547
N0683	5	TonePref	-0.448808
N0683	10	TonePref	-13.352
N0683	20	TonePref	-16.6059
N0683	75	TonePref	-6.90042
N0683	85	TonePref	3.59046
N0683	90	TonePref	-17.3352
N0683	95	TonePref	1.73913
N0683	0	ToneNonPref	-16.1571
N0683	5	ToneNonPref	-16.6059
N0683	10	ToneNonPref	-3.98317
N0683	20	ToneNonPref	-8.41515
N0683	75	ToneNonPref	-10.7153
N0683	85	ToneNonPref	-0.953717
N0683	90	ToneNonPref	-15.6522
N0694	0	Omission	-3.81487
N0694	5	Omission	0.673212
N0694	10	Omission	-2.24404
N0694	20	Omission	-0.224404
N0694	75	Omission	3.08555
N0694	85	Omission	1.34642
N0694	90	Omission	1.34642
N0694	95	Omission	-0.785414
N0694	5	TonePref	5.38569
N0694	10	TonePref	1.12202
N0694	20	TonePref	0.112202
N0694	75	TonePref	-0.785414
N0694	85	TonePref	0
N0694	90	TonePref	1.00982
N0694	95	TonePref	-1.45863
N0694	0	ToneNonPref	-0.224404
N0694	5	ToneNonPref	-1.29032
N0694	10	ToneNonPref	1.00982
N0694	20	ToneNonPref	0.448808
N0694	75	ToneNonPref	2.13184
N0694	85	ToneNonPref	0.336606
N0694	90	ToneNonPref	3.02945
N0699	0	Omission	-7.91024
N0699	5	Omission	0.168303
N0699	10	Omission	0.897616
N0699	20	Omission	6.56381
N0699	75	Omission	4.09537
N0699	85	Omission	12.5666
N0699	90	Omission	3.19776
N0699	95	Omission	12.9032
N0699	5	TonePref	89.0884
N0699	10	TonePref	55.5961
N0699	20	TonePref	1.06592
N0699	75	TonePref	-0.504909
N0699	85	TonePref	3.92707
N0699	90	TonePref	2.97335
N0699	95	TonePref	-9.25666
N0699	0	ToneNonPref	-21.2062
N0699	5	ToneNonPref	-5.21739
N0699	10	ToneNonPref	-2.07574
N0699	20	ToneNonPref	11.8373
N0699	75	ToneNonPref	6.45161
N0699	85	ToneNonPref	6.00281
N0699	90	ToneNonPref	35.2875
N0701	0	Omission	4.03927
N0701	5	Omission	1.45863
N0701	10	Omission	1.68303
N0701	20	Omission	7.79804
N0701	75	Omission	7.12482
N0701	85	Omission	18.5694
N0701	90	Omission	10.8275
N0701	95	Omission	12.6788
N0701	5	TonePref	77.9243
N0701	10	TonePref	55.54
N0701	20	TonePref	9.14446
N0701	75	TonePref	7.06872
N0701	85	TonePref	4.20757
N0701	90	TonePref	10.0982
N0701	95	TonePref	-3.75877
N0701	0	ToneNonPref	-4.71248
N0701	5	ToneNonPref	-1.57083
N0701	10	ToneNonPref	0.112202
N0701	20	ToneNonPref	16.3815
N0701	75	ToneNonPref	8.69565
N0701	85	ToneNonPref	9.25666
N0701	90	ToneNonPref	31.7532
N0707	0	Omission	-0.56101
N0707	5	Omission	22.6087
N0707	10	Omission	22.6648
N0707	20	Omission	11.8934
N0707	75	Omission	14.0813
N0707	85	Omission	29.6213
N0707	90	Omission	-0.392707
N0707	95	Omission	13.4642
N0707	5	TonePref	2.46844
N0707	10	TonePref	13.8569
N0707	20	TonePref	14.3058
N0707	75	TonePref	7.40533
N0707	85	TonePref	-12.4544
N0707	90	TonePref	4.99299
N0707	95	TonePref	-4.65638
N0707	0	ToneNonPref	5.7784
N0707	5	ToneNonPref	-4.15147
N0707	10	ToneNonPref	-6.45161
N0707	20	ToneNonPref	3.81487
N0707	75	ToneNonPref	-2.52454
N0707	85	ToneNonPref	21.9355
N0707	90	ToneNonPref	62.3843
N0751	0	Omission	0.336606
N0751	5	Omission	-1.85133
N0751	10	Omission	1.06592
N0751	20	Omission	2.01964
N0751	75	Omission	-0.953717
N0751	85	Omission	1.40252
N0751	90	Omission	0.729313
N0751	95	Omission	-1.51473
N0751	5	TonePref	-3.19776
N0751	10	TonePref	1.34642
N0751	20	TonePref	-1.90743
N0751	75	TonePref	-1.23422
N0751	85	TonePref	-1.57083
N0751	90	TonePref	-0.617111
N0751	95	TonePref	-0.280505
N0751	0	ToneNonPref	2.35624
N0751	5	ToneNonPref	0.448808
N0751	10	ToneNonPref	0.056101
N0751	20	ToneNonPref	2.69285
N0751	75	ToneNonPref	-1.23422
N0751	85	ToneNonPref	7.40533
N0751	90	ToneNonPref	10.2104
N0757	0	Omission	-0.673212
N0757	5	Omission	0
N0757	10	Omission	-2.01964
N0757	20	Omission	1.06592
N0757	75	Omission	0
N0757	85	Omission	3.70266
N0757	90	Omission	1.06592
N0757	95	Omission	3.53436
N0757	5	TonePref	1.68303
N0757	10	TonePref	3.25386
N0757	20	TonePref	-2.18794
N0757	75	TonePref	1.68303
N0757	85	TonePref	3.70266
N0757	90	TonePref	2.01964
N0757	95	TonePref	4.26367
N0757	0	ToneNonPref	2.91725
N0757	5	ToneNonPref	0
N0757	10	ToneNonPref	0.953717
N0757	20	ToneNonPref	-2.86115
N0757	75	ToneNonPref	-0.56101
N0757	85	ToneNonPref	-9.70547
N0757	90	ToneNonPref	1.00982
N0768	0	Omission	4.03927
N0768	5	Omission	-0.56101
N0768	10	Omission	4.48808
N0768	20	Omission	3.36606
N0768	75	Omission	-0.729313
N0768	85	Omission	2.30014
N0768	90	Omission	4.82468
N0768	95	Omission	6.90042
N0768	5	TonePref	3.36606
N0768	10	TonePref	-0.56101
N0768	20	TonePref	0.897616
N0768	75	TonePref	-0.504909
N0768	85	TonePref	1.40252
N0768	90	TonePref	1.79523
N0768	95	TonePref	0.897616
N0768	0	ToneNonPref	4.09537
N0768	5	ToneNonPref	2.41234
N0768	10	ToneNonPref	4.76858
N0768	20	ToneNonPref	4.03927
N0768	75	ToneNonPref	-1.51473
N0768	85	ToneNonPref	2.18794
N0768	90	ToneNonPref	-1.12202
N0770	0	Omission	-1.85133
N0770	5	Omission	2.69285
N0770	10	Omission	1.06592
N0770	20	Omission	3.36606
N0770	75	Omission	0.729313
N0770	85	Omission	5.10519
N0770	90	Omission	-0.504909
N0770	95	Omission	1.17812
N0770	5	TonePref	-0.224404
N0770	10	TonePref	-1.90743
N0770	20	TonePref	-1.17812
N0770	75	TonePref	-1.79523
N0770	85	TonePref	0.448808
N0770	90	TonePref	0.841515
N0770	95	TonePref	3.02945
N0770	0	ToneNonPref	2.69285
N0770	5	ToneNonPref	0.729313
N0770	10	ToneNonPref	3.02945
N0770	20	ToneNonPref	1.40252
N0770	75	ToneNonPref	0.729313
N0770	85	ToneNonPref	5.04909
N0770	90	ToneNonPref	5.7223
N0772	0	Omission	-6.90042
N0772	5	Omission	-3.36606
N0772	10	Omission	-10.4348
N0772	20	Omission	-0.617111
N0772	75	Omission	1.73913
N0772	85	Omission	9.03226
N0772	90	Omission	0
N0772	95	Omission	5.8345
N0772	5	TonePref	-9.31276
N0772	10	TonePref	-21.8233
N0772	20	TonePref	-0.953717
N0772	75	TonePref	4.37588
N0772	85	TonePref	12.791
N0772	90	TonePref	0.336606
N0772	95	TonePref	7.29313
N0772	0	ToneNonPref	-1.51473
N0772	5	ToneNonPref	1.68303
N0772	10	ToneNonPref	-2.58065
N0772	20	ToneNonPref	0.673212
N0772	75	ToneNonPref	2.41234
N0772	85	ToneNonPref	13.5764
N0772	90	ToneNonPref	0
N0775	0	Omission	4.03927
N0775	5	Omission	-3.75877
N0775	10	Omission	1.73913
N0775	20	Omission	5.38569
N0775	75	Omission	2.18794
N0775	85	Omission	7.12482
N0775	90	Omission	2.80505
N0775	95	Omission	11.4446
N0775	5	TonePref	2.52454
N0775	10	TonePref	1.34642
N0775	20	TonePref	2.13184
N0775	75	TonePref	-0.729313
N0775	85	TonePref	3.08555
N0775	90	TonePref	0.785414
N0775	95	TonePref	2.18794
N0775	0	ToneNonPref	7.40533
N0775	5	ToneNonPref	-1.79523
N0775	10	ToneNonPref	3.02945
N0775	20	ToneNonPref	1.73913
N0775	75	ToneNonPref	-4.37588
N0775	85	ToneNonPref	5.16129
N0775	90	ToneNonPref	7.06872
N0784	0	Omission	-0.953717
N0784	5	Omission	2.69285
N0784	10	Omission	-3.42216
N0784	20	Omission	4.15147
N0784	75	Omission	-0.504909
N0784	85	Omission	-1.40252
N0784	90	Omission	2.01964
N0784	95	Omission	1.45863
N0784	5	TonePref	1.34642
N0784	10	TonePref	-2.86115
N0784	20	TonePref	-2.69285
N0784	75	TonePref	1.12202
N0784	85	TonePref	0.168303
N0784	90	TonePref	1.68303
N0784	95	TonePref	2.80505
N0784	0	ToneNonPref	2.01964
N0784	5	ToneNonPref	-2.46844
N0784	10	ToneNonPref	2.01964
N0784	20	ToneNonPref	1.79523
N0784	75	ToneNonPref	0.448808
N0784	85	ToneNonPref	5.16129
N0784	90	ToneNonPref	4.43198
N0785	0	Omission	0
N0785	5	Omission	1.40252
N0785	10	Omission	0.673212
N0785	20	Omission	2.69285
N0785	75	Omission	0.673212
N0785	85	Omission	4.71248
N0785	90	Omission	0.673212
N0785	95	Omission	5.38569
N0785	5	TonePref	1.68303
N0785	10	TonePref	0
N0785	20	TonePref	-1.85133
N0785	75	TonePref	2.35624
N0785	85	TonePref	-0.953717
N0785	90	TonePref	0
N0785	95	TonePref	-0.280505
N0785	0	ToneNonPref	0
N0785	5	ToneNonPref	4.43198
N0785	10	ToneNonPref	0
N0785	20	ToneNonPref	0.673212
N0785	75	ToneNonPref	-1.85133
N0785	85	ToneNonPref	10.1543
N0785	90	ToneNonPref	7.74194
N0788	0	Omission	7.18093
N0788	5	Omission	8.35905
N0788	10	Omission	3.30996
N0788	20	Omission	15.2034
N0788	75	Omission	5.9467
N0788	85	Omission	15.4278
N0788	90	Omission	1.40252
N0788	95	Omission	13.6325
N0788	5	TonePref	-1.57083
N0788	10	TonePref	4.48808
N0788	20	TonePref	-2.91725
N0788	75	TonePref	0.841515
N0788	85	TonePref	8.35905
N0788	90	TonePref	2.01964
N0788	95	TonePref	15.4839
N0788	0	ToneNonPref	12.791
N0788	5	ToneNonPref	0.336606
N0788	10	ToneNonPref	0.056101
N0788	20	ToneNonPref	13.352
N0788	75	ToneNonPref	-4.71248
N0788	85	ToneNonPref	25.8626
N0788	90	ToneNonPref	21.3184
N0789	0	Omission	1.00982
N0789	5	Omission	0.729313
N0789	10	Omission	2.07574
N0789	20	Omission	4.03927
N0789	75	Omission	5.38569
N0789	85	Omission	7.85414
N0789	90	Omission	0.336606
N0789	95	Omission	4.37588
N0789	5	TonePref	-0.504909
N0789	10	TonePref	0
N0789	20	TonePref	1.23422
N0789	75	TonePref	-0.673212
N0789	85	TonePref	0.056101
N0789	90	TonePref	0
N0789	95	TonePref	1.34642
N0789	0	ToneNonPref	0.673212
N0789	5	ToneNonPref	3.42216
N0789	10	ToneNonPref	-0.280505
N0789	20	ToneNonPref	2.80505
N0789	75	ToneNonPref	-1.06592
N0789	85	ToneNonPref	25.6381
N0789	90	ToneNonPref	21.2062
N0795	0	Omission	2.13184
N0795	5	Omission	0.673212
N0795	10	Omission	-21.0379
N0795	20	Omission	-1.17812
N0795	75	Omission	3.53436
N0795	85	Omission	9.81767
N0795	90	Omission	1.73913
N0795	95	Omission	4.26367
N0795	5	TonePref	4.71248
N0795	10	TonePref	7.68583
N0795	20	TonePref	-2.80505
N0795	75	TonePref	6.05891
N0795	85	TonePref	4.93689
N0795	90	TonePref	1.40252
N0795	95	TonePref	0.224404
N0795	0	ToneNonPref	-2.86115
N0795	5	ToneNonPref	6.11501
N0795	10	ToneNonPref	0.392707
N0795	20	ToneNonPref	-4.03927
N0795	75	ToneNonPref	-8.13464
N0795	85	ToneNonPref	-2.24404
N0795	90	ToneNonPref	5.21739
N0799	0	Omission	0.673212
N0799	5	Omission	4.43198
N0799	10	Omission	1.40252
N0799	20	Omission	3.02945
N0799	75	Omission	3.08555
N0799	85	Omission	2.74895
N0799	90	Omission	-1.23422
N0799	95	Omission	1.12202
N0799	5	TonePref	-0.112202
N0799	10	TonePref	0.336606
N0799	20	TonePref	1.40252
N0799	75	TonePref	4.54418
N0799	85	TonePref	-0.897616
N0799	90	TonePref	0
N0799	95	TonePref	1.68303
N0799	0	ToneNonPref	0.392707
N0799	5	ToneNonPref	0.953717
N0799	10	ToneNonPref	3.70266
N0799	20	ToneNonPref	3.08555
[truncated: 707 more rows]
