# Supplementary material for: Auditory cortex neurons that encode negative prediction errors respond to omissions of sounds in a predictable sequence
Source: PLoS Biol. 2025 Jun 18;23(6):e3003242. doi: 10.1371/journal.pbio.3003242 (PMC12212881; doi:10.1371/journal.pbio.3003242)
Supplement: S3 Data — Sheet “S2A_Individual_Points”: raw omission-response values used in S2A Fig. Sheet “S2B_Individual_Points”: probability–response pairs used in S2B Fig. (XLSX) [file pbio.3003242.s011.xlsx]

## Sheet: S2B_Individual_Points
Probability_Percent	Individual_Response
0	0.476858
0	-0.532959
0	-2.55259
0	0.869565
0	-2.13184
0	0
0	0
0	-2.55259
0	0.168303
0	0.196353
0	-1.15007
0	-0.897616
0	0.448808
0	-1.79523
0	0.336606
0	-0.280505
0	-1.93548
0	0
0	-0.645161
0	-1.12202
0	-0.476858
0	-0.280505
0	-0.785414
0	-1.20617
0	-3.98317
0	0.196353
0	-0.897616
0	-1.23422
0	0.785414
0	-0.168303
0	2.01964
0	1.54278
0	-1.26227
0	0.701262
0	0.196353
0	-0.617111
0	1.85133
0	0.58906
0	-1.82328
0	-1.40252
0	1.54278
0	-2.74895
0	-3.56241
0	0.673212
0	-0.785414
0	-3.19776
0	-0.280505
0	0.336606
0	0
0	-3.22581
0	-2.44039
0	0
0	-0.785414
0	-0.308555
0	0.448808
0	-0.392707
0	-0.308555
0	1.79523
0	-0.757363
0	-4.17952
0	-3.36606
0	-3.50631
0	-1.29032
0	1.65498
0	-1.73913
0	0.0841515
0	-1.29032
0	-4.99299
0	-0.252454
0	-1.31837
0	1.73913
0	-3.0575
0	0.0841515
0	-1.17812
0	-1.57083
0	-3.64656
0	-6.25526
0	-1.59888
0	3.87097
0	1.79523
0	1.37447
0	-0.897616
0	2.07574
0	1.00982
0	-0.0841515
0	1.20617
0	0.420757
0	0.252454
0	-1.59888
0	2.24404
0	-1.82328
0	1.90743
0	-5.41374
0	-1.03787
0	-6.90042
0	-10.8275
0	-2.07574
0	-0.729313
0	-1.00982
0	-9.17251
0	-1.87938
0	0
0	0.196353
0	-8.24684
0	-4.90884
0	-4.40393
0	3.53436
0	0.336606
0	0.336606
0	0.252454
0	0
0	2.55259
0	0.56101
0	-0.953717
0	0.336606
0	-0.112202
0	0.504909
0	0.140252
0	-0.953717
0	0.336606
0	-0.897616
0	-0.392707
0	0.785414
0	4.26367
0	-20.3647
0	-2.55259
0	-4.31978
0	-1.90743
0	0.925666
0	2.6087
0	2.80505
0	1.26227
0	-5.69425
0	-19.0743
0	-3.47826
0	-1.12202
0	-6.67602
0	3.67461
0	4.71248
0	0.729313
0	-1.26227
0	-1.29032
0	0.168303
0	-1.93548
0	2.63675
0	-0.56101
0	-5.30154
0	-2.8331
0	1.76718
0	4.06732
0	-0.617111
0	0.168303
0	4.62833
0	0.841515
0	0
0	0.056101
0	-1.76718
0	0.701262
0	0.504909
0	-1.51473
0	0.168303
0	0
0	-0.925666
0	-0.112202
0	-0.953717
0	-1.40252
0	1.34642
0	7.88219
0	4.29173
0	7.85414
0	9.36886
0	3.89902
0	16.7742
0	10.2104
0	10.9677
0	7.99439
0	11.5007
0	5.6101
0	2.69285
0	0.224404
0	0.841515
0	3.33801
0	-3.73072
0	0.336606
0	0
0	0
0	0.168303
0	1.00982
0	0.336606
0	-0.841515
0	0
0	0
0	0
0	-0.308555
0	0.56101
0	-0.448808
0	-9.73352
0	0.364656
0	0.532959
0	-0.841515
5	-1.12202
5	0.168303
5	-1.79523
5	-0.617111
5	-2.46844
5	0
5	-0.252454
5	-2.13184
5	-1.82328
5	-0.897616
5	-4.46003
5	-1.31837
5	-9.50912
5	-1.03787
5	-0.392707
5	-2.63675
5	0
5	0
5	0.168303
5	-1.76718
5	-1.12202
5	-0.701262
5	-2.80505
5	-0.252454
5	-0.925666
5	0.0280505
5	-0.392707
5	0.0280505
5	-0.0280505
5	2.01964
5	0.532959
5	-2.97335
5	-1.43058
5	-0.308555
5	1.20617
5	-0.308555
5	-0.925666
5	-4.06732
5	0.673212
5	-3.81487
5	-0.448808
5	-2.35624
5	0.056101
5	0
5	0
5	-1.59888
5	-2.35624
5	0
5	0
5	-2.30014
5	-2.63675
5	0
5	0
5	-0.308555
5	0.532959
5	0.336606
5	-0.308555
5	-0.645161
5	0.168303
5	0
5	-0.140252
5	5.27349
5	0.58906
5	6.00281
5	-1.65498
5	0.196353
5	0.336606
5	3.1136
5	1.37447
5	0.364656
5	-1.57083
5	-1.48668
5	-0.448808
5	-1.34642
5	-0.420757
5	-1.87938
5	-2.18794
5	0.0841515
5	2.8331
5	-0.140252
5	-0.56101
5	0
5	1.85133
5	1.17812
5	-1.57083
5	0.420757
5	-0.0841515
5	0.785414
5	1.57083
5	4.93689
5	-0.308555
5	0.392707
5	1.12202
5	4.17952
5	3.45021
5	4.01122
5	-1.37447
5	-2.63675
5	-1.96353
5	4.68443
5	0.196353
5	-2.52454
5	-1.34642
5	-12.8191
5	-5.07714
5	-1.26227
5	2.10379
5	-1.12202
5	-1.73913
5	-2.04769
5	0.504909
5	1.17812
5	-4.26367
5	-3.92707
5	-3.67461
5	0.981767
5	-2.55259
5	2.58065
5	-0.056101
5	0.196353
5	-1.06592
5	-0.056101
5	-2.777
5	-0.308555
5	-15.3717
5	0
5	-2.15989
5	4.31978
5	0.168303
5	-2.63675
5	0.476858
5	11.4446
5	-2.63675
5	-4.96494
5	0.841515
5	-1.48668
5	-0.729313
5	-0.701262
5	0.196353
5	-0.056101
5	-1.40252
5	0.673212
5	2.01964
5	-0.168303
5	-0.252454
5	1.54278
5	-1.17812
5	-1.65498
5	0.953717
5	-2.91725
5	2.01964
5	0.448808
5	3.1136
5	0.981767
5	0.0280505
5	3.25386
5	-1.73913
5	4.96494
5	4.90884
5	-1.06592
5	3.08555
5	0
5	8.02244
5	3.22581
5	-1.51473
5	0.392707
5	4.88079
5	10.5189
5	3.08555
5	6.33941
5	5.58205
5	3.02945
5	3.87097
5	7.15288
5	1.51473
5	4.90884
5	3.70266
5	1.00982
5	1.17812
5	0.532959
5	1.76718
5	0.336606
5	0.729313
5	-2.21599
5	-0.140252
5	-1.82328
5	1.43058
5	-1.93548
5	4.31978
5	0.224404
5	-0.869565
5	-0.673212
5	1.79523
5	6.08696
5	0.953717
5	7.15288
5	7.99439
5	-1.82328
5	1.29032
5	5.58205
10	4.09537
10	0.841515
10	1.93548
10	0.56101
10	2.55259
10	-3.61851
10	-0.392707
10	1.93548
10	-0.280505
10	1.57083
10	0.532959
10	-2.21599
10	0.981767
10	-1.43058
10	1.06592
10	-0.476858
10	-0.476858
10	0
10	0
10	-0.112202
10	-0.476858
10	-0.757363
10	-0.420757
10	-0.58906
10	-1.06592
10	-0.112202
10	0.280505
10	1.68303
10	0.196353
10	-1.71108
10	1.17812
10	1.62693
10	-1.12202
10	-0.617111
10	0.364656
10	-2.7209
10	0.673212
10	-1.51473
10	0
10	-0.785414
10	-1.26227
10	-0.476858
10	0.813464
10	0.897616
10	2.55259
10	0.308555
10	-0.897616
10	-0.280505
10	1.85133
10	-0.504909
10	0.112202
10	0.336606
10	2.18794
10	4.90884
10	0.617111
10	2.24404
10	-1.76718
10	1.76718
10	2.04769
10	0.196353
10	0.673212
10	-2.38429
10	-0.308555
10	1.37447
10	-1.03787
10	2.8892
10	1.90743
10	-5.35764
10	-0.168303
10	-0.140252
10	0.0841515
10	-1.15007
10	0.196353
10	1.12202
10	0.056101
10	-3.19776
10	-1.45863
10	-2.04769
10	1.59888
10	-0.897616
10	-1.65498
10	-1.34642
10	-0.869565
10	0.869565
10	1.29032
10	2.46844
10	-0.701262
10	-3.16971
10	2.6087
10	1.76718
10	1.93548
10	0.56101
10	2.32819
10	-4.26367
10	1.82328
10	-2.04769
10	-2.6648
10	-0.617111
10	-1.03787
10	-5.97475
10	-0.252454
10	0
10	-1.12202
10	-6.11501
10	2.13163e-16
10	0.056101
10	1.29032
10	-1.40252
10	-0.140252
10	0.58906
10	1.68303
10	1.71108
10	1.87938
10	-0.336606
10	-6.59187
10	-2.49649
10	-6.45161
10	-0.953717
10	1.06592
10	0.673212
10	1.43058
10	-0.0841515
10	2.24404
10	-2.8892
10	3.36606
10	0
10	-4.85273
10	0.981767
10	0.168303
10	-4.01122
10	-0.336606
10	1.90743
10	-9.31276
10	-16.5498
10	-1.90743
10	2.80505
10	4.31978
10	1.96353
10	2.97335
10	-0.841515
10	-0.925666
10	-4.74053
10	0.336606
10	-10.5189
10	5.10519
10	2.21599
10	-6.45161
10	-8.5554
10	6.25526
10	2.21599
10	-1.82328
10	1.00982
10	8.47125
10	1.87938
10	0.673212
10	4.06732
10	-8.8359
10	4.23562
10	1.00982
10	0.757363
10	0.504909
10	0.504909
10	1.90743
10	1.85133
10	-2.24404
10	-2.15989
10	5.9467
10	4.54418
10	1.00982
10	4.79663
10	10.4909
10	5.7223
10	9.84572
10	4.26367
10	3.64656
10	3.59046
10	6.70407
10	3.08555
10	1.40252
10	-0.420757
10	0.701262
10	2.10379
10	0.308555
10	0.168303
10	0
10	0
10	-0.785414
10	-3.89902
10	0.196353
10	1.20617
10	0
10	0
10	0
10	-0.925666
10	-5.4979
10	-5.97475
10	5.02104
10	0.0841515
10	0.364656
10	2.18794
20	1.71108
20	-1.85133
20	-0.224404
20	0.336606
20	-1.06592
20	0.168303
20	0.168303
20	-0.392707
20	0
20	-1.34642
20	2.58065
20	-1.34642
20	2.8331
20	-0.56101
20	0.757363
20	2.8892
20	-0.140252
20	0
20	0.504909
20	-0.280505
20	0.0280505
20	-0.56101
20	-0.841515
20	0.869565
20	-2.01964
20	0.0841515
20	2.30014
20	1.96353
20	1.26227
20	-3.59046
20	-0.140252
20	-0.701262
20	-2.86115
20	0.673212
20	-0.56101
20	-0.448808
20	-1.26227
20	-1.68303
20	0.168303
20	-1.23422
20	-1.09397
20	-3.02945
20	0.58906
20	-0.112202
20	4.74053
20	-5.02104
20	-2.18794
20	-0.140252
20	0.532959
20	-3.42216
20	-3.25386
20	0.673212
20	1.90743
20	-0.925666
20	-0.308555
20	-1.03787
20	-1.12202
20	-0.532959
20	0.392707
20	1.17812
20	0.056101
20	-1.12202
20	-1.85133
20	6.08696
20	-2.58065
20	-0.196353
20	-3.02945
20	1.93548
20	-0.308555
20	-1.85133
20	0.869565
20	-1.29032
20	1.17812
20	0.617111
20	0.364656
20	0.420757
20	2.01964
20	-1.82328
20	1.31837
20	0.0280505
20	-0.701262
20	-0.617111
20	2.04769
20	-2.86115
20	0.168303
20	4.06732
20	2.44039
20	3.92707
20	10.9958
20	5.10519
20	-0.336606
20	-6.42356
20	3.64656
20	-2.63675
20	3.16971
20	3.47826
20	3.22581
20	3.0575
20	-0.953717
20	1.00982
20	-1.57083
20	-4.03927
20	-0.280505
20	-1.12202
20	2.6087
20	0.56101
20	1.29032
20	-0.645161
20	0.364656
20	-2.86115
20	0.504909
20	4.15147
20	0.813464
20	-1.82328
20	-1.29032
20	2.80505
20	-2.27209
20	-0.168303
20	1.23422
20	-1.59888
20	-1.87938
20	0.617111
20	1.77636e-16
20	-0.196353
20	-4.26367
20	0
20	-1.51473
20	9.42496
20	0
20	3.45021
20	4.93689
20	-0.448808
20	-1.15007
20	1.48668
20	-0.196353
20	3.61851
20	-1.71108
20	1.03787
20	5.32959
20	-2.6648
20	0.196353
20	2.21599
20	1.57083
20	5.4418
20	3.56241
20	3.70266
20	-0.617111
20	5.16129
20	3.92707
20	4.57223
20	2.80505
20	2.01964
20	15.9046
20	5.21739
20	1.37447
20	4.43198
20	0.140252
20	7.76999
20	10.7714
20	5.9467
20	4.09537
20	1.03787
20	9.39691
20	1.87938
20	4.57223
20	1.20617
20	6.53576
20	15.2034
20	5.16129
20	11.4727
20	12.6788
20	9.73352
20	11.5849
20	13.0715
20	14.3338
20	11.5568
20	13.0715
20	8.80785
20	5.21739
20	2.58065
20	1.23422
20	6.22721
20	2.46844
20	-0.476858
20	0
20	0
20	0
20	0.392707
20	3.75877
20	0.140252
20	0.504909
20	0.673212
20	0.196353
20	-0.0841515
20	-9.08836
20	-3.19776
20	-13.5484
20	-0.140252
20	-2.35624
20	2.35624
75	0.701262
75	3.33801
75	-1.06592
75	-0.617111
75	-0.280505
75	1.76718
75	0.168303
75	-1.37447
75	0
75	-0.224404
75	1.57083
75	0.841515
75	0.056101
75	2.35624
75	2.9453
75	0.392707
75	0.869565
75	1.17812
75	0.701262
75	0.897616
75	0.673212
75	2.38429
75	-2.8892
75	3.45021
75	5.8906
75	-0.168303
75	2.18794
75	1.93548
75	3.08555
75	7.26508
75	4.31978
75	0.196353
75	1.54278
75	0.58906
75	1.90743
75	2.52454
75	1.03787
75	-1.06592
75	0
75	2.01964
75	0.420757
75	3.33801
75	3.98317
75	2.69285
75	3.92707
75	4.20757
75	2.69285
75	1.00982
75	1.85133
75	-0.112202
75	2.32819
75	0.336606
75	1.37447
75	3.19776
75	4.20757
75	2.38429
75	-0.617111
75	2.35624
75	0.532959
75	1.00982
75	1.00982
75	2.55259
75	1.68303
75	9.31276
75	11.8373
75	3.53436
75	1.68303
75	7.15288
75	9.56522
75	1.20617
75	0.869565
75	4.68443
75	0.196353
75	-0.729313
75	0.701262
75	0.420757
75	3.81487
75	0.897616
75	1.96353
75	0.308555
75	3.92707
75	1.09397
75	3.59046
75	4.15147
75	-0.168303
75	2.21599
75	0.645161
75	3.45021
75	3.95512
75	3.25386
75	0.336606
75	0.364656
75	-2.07574
75	-0.336606
75	0.532959
75	2.15989
75	-0.168303
75	-0.0280505
75	-0.813464
75	3.73072
75	-0.617111
75	1.68303
75	1.17812
75	-2.32819
75	0.0841515
75	1.00982
75	-1.85133
75	1.00982
75	1.43058
75	-4.40393
75	-11.0519
75	-5.4979
75	-3.56241
75	8.16269
75	-4.29173
75	8.19074
75	-3.61851
75	3.95512
75	2.30014
75	0.56101
75	0.224404
75	-1.68303
75	2.38429
75	1.68303
75	3.45021
75	0
75	4.90884
75	4.15147
75	0
75	4.01122
75	-1.73913
75	14.2216
75	-4.99299
75	4.37588
75	0.813464
75	-0.308555
75	-1.34642
75	3.42216
75	2.24404
75	-0.729313
75	0.56101
75	0.673212
75	3.16971
75	9.84572
75	2.15989
75	0.252454
75	2.55259
75	5.58205
75	2.24404
75	2.8331
75	1.45863
75	0.056101
75	6.45161
75	5.8906
75	2.04769
75	-1.20617
75	4.82468
75	3.75877
75	5.02104
75	2.18794
75	1.00982
75	0
75	6.05891
75	1.17812
75	-1.45863
75	0.504909
75	1.34642
75	4.93689
75	6.00281
75	0.420757
75	8.19074
75	2.32819
75	3.70266
75	10.2104
75	8.19074
75	4.20757
75	7.46143
75	2.15989
75	1.40252
75	2.44039
75	3.19744e-16
75	1.62693
75	1.31837
75	-0.280505
75	0.673212
75	0.196353
75	0.252454
75	1.12202
75	2.9453
75	-2.01964
75	0.504909
75	2.35624
75	1.12202
75	-0.364656
75	1.57083
75	-9.95792
75	5.7784
75	0.981767
75	5.04909
75	5.69425
85	2.21599
85	-0.617111
85	3.0575
85	-0.785414
85	2.38429
85	0.196353
85	-1.15007
85	2.7209
85	2.15989
85	-2.69285
85	2.7209
85	1.73913
85	2.24404
85	1.51473
85	1.87938
85	4.29173
85	0.336606
85	0.336606
85	1.00982
85	0.392707
85	0.504909
85	0.420757
85	1.17812
85	2.6087
85	1.26227
85	3.56241
85	2.44039
85	0.252454
85	2.07574
85	4.60028
85	4.62833
85	2.69285
85	1.17812
85	1.54278
85	0.58906
85	-0.869565
85	1.00982
85	3.36606
85	0
85	1.37447
85	2.01964
85	1.99158
85	-1.76718
85	0.392707
85	5.7223
85	4.79663
85	2.41234
85	0.196353
85	0.364656
85	4.74053
85	2.24404
85	0.673212
85	1.20617
85	1.85133
85	1.00982
85	3.56241
85	2.52454
85	4.74053
85	2.21599
85	1.20617
85	0.392707
85	1.54278
85	0.0280505
85	14.6985
85	0.532959
85	2.69285
85	4.54418
85	-0.476858
85	7.91024
85	0.168303
85	3.14165
85	1.54278
85	1.17812
85	0.280505
85	-0.112202
85	1.20617
85	-0.617111
85	2.91725
85	5.04909
85	0.953717
85	1.73913
85	3.95512
85	2.8892
85	-1.48668
85	4.06732
85	5.9467
85	4.23562
85	3.16971
85	4.99299
85	6.28331
85	-0.785414
85	1.37447
85	7.26508
85	2.32819
85	6.59187
85	6.31136
85	-0.757363
85	-0.112202
85	2.35624
85	9.95792
85	-0.112202
85	0
85	4.26367
85	2.44039
85	2.74895
85	1.00982
85	-0.56101
85	0.224404
85	0.476858
85	-13.1837
85	5.07714
85	-1.93548
85	-3.0575
85	6.53576
85	3.16971
85	4.57223
85	2.80505
85	1.65498
85	-3.45021
85	0.729313
85	4.57223
85	-1.26227
85	3.45021
85	-1.15007
85	3.22581
85	0
85	1.12202
85	3.42216
85	0
85	1.23422
85	8.02244
85	24.1515
85	15.1753
85	-1.90743
85	1.17812
85	1.31837
85	8.10659
85	4.15147
85	12.791
85	0.58906
85	-2.35624
85	0.112202
85	1.15007
85	9.31276
85	2.97335
85	3.78682
85	10.1823
85	7.37728
85	5.4418
85	6.67602
85	-0.785414
85	3.45021
85	14.5863
85	6.39551
85	-1.23422
85	4.26367
85	7.91024
85	5.16129
85	4.82468
85	3.89902
85	2.07574
85	4.43198
85	7.01262
85	0.140252
85	3.64656
85	2.6087
85	3.98317
85	10.3787
85	3.89902
85	12.3142
85	10.4628
85	5.8345
85	12.4825
85	10.9116
85	16.7461
85	14.7546
85	13.0154
85	7.12482
85	4.90884
85	0.701262
85	1.57083
85	-0.308555
85	4.43198
85	9.95792
85	3.87097
85	3.22581
85	1.59888
85	5.10519
85	-3.36606
85	0.476858
85	-0.476858
85	-1.87938
85	1.03787
85	2.01964
85	3.59046
85	4.26367
85	1.20617
85	-1.23422
85	0.532959
85	0.336606
90	3.73072
90	0.112202
90	0.701262
90	2.58065
90	5.68434e-16
90	0
90	-0.308555
90	0.869565
90	1.45863
90	1.73913
90	2.69285
90	2.38429
90	3.98317
90	0.757363
90	0.448808
90	3.78682
90	1.17812
90	1.34642
90	1.00982
90	1.87938
90	0.0841515
90	0.925666
90	1.57083
90	1.57083
90	3.28191
90	-0.224404
90	2.74895
90	2.69285
90	4.57223
90	5.41374
90	6.81627
90	2.27209
90	2.01964
90	-0.112202
90	0.701262
90	2.35624
90	2.04769
90	3.50631
90	0.841515
90	2.69285
90	1.37447
90	5.9467
90	2.6087
90	1.20617
90	4.06732
90	0.476858
90	0.58906
90	1.34642
90	0.841515
90	1.90743
90	1.20617
90	0.336606
90	-0.617111
90	4.12342
90	4.37588
90	2.69285
90	2.52454
90	1.54278
90	4.37588
90	1.00982
90	0.364656
90	6.31136
90	5.10519
90	1.85133
90	0.785414
90	4.54418
90	3.84292
90	5.86255
90	9.70547
90	-0.0841515
90	-1.82328
90	2.55259
90	-0.58906
90	2.21599
90	1.00982
90	0.58906
90	1.29032
90	0.448808
90	13.4923
90	3.39411
90	4.43198
90	-0.112202
90	3.0575
90	3.70266
90	0.448808
90	5.6101
90	4.48808
90	2.8892
90	9.03226
90	7.18093
90	4.29173
90	3.73072
90	2.58065
90	5.4418
90	4.09537
90	10.7714
90	9.78962
90	3.08555
90	3.61851
90	20.8135
90	0.252454
90	0.841515
90	0.364656
90	3.08555
90	-2.35624
90	-0.140252
90	11.9776
90	0.532959
90	4.34783
90	10.6872
90	11.3604
90	27.0407
90	18.906
90	17.5035
90	5.7784
90	34.5302
90	4.37588
90	19.2707
90	7.85414
90	1.09397
90	4.12342
90	13.6886
90	18.4572
90	16.5498
90	-2.8331
90	0
90	3.78682
90	9.76157
90	0
90	7.37728
90	-0.813464
90	24.6283
90	12.3703
90	-9.62132
90	1.20617
90	2.10379
90	7.23703
90	7.40533
90	11.3885
90	1.43058
90	1.37447
90	2.7209
90	1.06592
90	1.87938
90	4.01122
90	0.617111
90	-0.645161
90	2.8331
90	0.224404
90	4.46003
90	2.18794
90	0.504909
90	2.24404
90	1.51473
90	0.0280505
90	1.93548
90	2.7209
90	0.813464
90	2.27209
90	4.31978
90	2.55259
90	0.645161
90	5.75035
90	1.20617
90	1.37447
90	0.869565
90	6.98457
90	9.14446
90	9.73352
90	8.47125
90	13.324
90	18.9341
90	11.5007
90	14.1655
90	20.2525
90	11.1641
90	24.2637
90	14.8107
90	7.57363
90	7.51753
90	4.15147
90	7.82609
90	5.21739
90	0.336606
90	0
90	0
90	-0.645161
90	0.504909
90	0.701262
90	-0.308555
90	0
90	0
90	0
90	2.24404
90	17.4474
90	9.28471
90	9.59327
90	1.40252
90	0.841515
90	-2.01964
95	1.03787
95	0.168303
95	2.32819
95	0.645161
95	2.63675
95	1.29032
95	4.12342
95	1.99158
95	0.168303
95	1.96353
95	0.392707
95	-2.38429
95	0.981767
95	1.23422
95	2.6087
95	2.52454
95	2.01964
95	-0.448808
95	-0.420757
95	0.925666
95	1.20617
95	0.701262
95	4.15147
95	4.29173
95	2.6087
95	2.44039
95	6.36746
95	7.74194
95	-0.308555
95	6.17111
95	2.52454
95	9.98597
95	1.17812
95	0.757363
95	1.15007
95	1.03787
95	1.71108
95	9.25666
95	2.10379
95	0.841515
95	1.96353
95	3.14165
95	5.554
95	1.34642
95	3.16971
95	8.07854
95	0.645161
95	0.841515
95	1.17812
95	7.18093
95	5.02104
95	0.673212
95	1.03787
95	4.26367
95	4.48808
95	1.26227
95	0.532959
95	5.13324
95	3.78682
95	2.7209
95	3.36606
95	7.54558
95	4.99299
95	7.48948
95	6.59187
95	11.2763
95	4.82468
95	8.16269
95	16.2132
95	2.9453
95	4.12342
95	4.62833
95	1.15007
95	2.80505
95	0.757363
95	2.6087
95	4.54418
95	4.31978
95	2.52454
95	1.23422
95	2.35624
95	4.09537
95	2.74895
95	0.532959
95	3.75877
95	5.554
95	0.280505
95	1.79523
95	9.42496
95	0.476858
95	1.48668
95	0.448808
95	6.03086
95	6.28331
95	4.85273
95	1.03787
95	3.53436
95	4.88079
95	0.392707
95	8.10659
95	2.18794
95	1.73913
95	1.45863
95	13.5484
95	2.6087
95	1.90743
95	3.39411
95	2.38429
95	-0.813464
95	10.2384
95	1.12202
95	-3.42216
95	-0.869565
95	20.0561
95	2.46844
95	10.8836
95	1.59888
95	16.1571
95	7.04067
95	2.27209
95	-1.03787
95	3.0575
95	10.3226
95	28.2188
95	3.33801
95	2.13184
95	-7.01262
95	2.24404
95	3.36606
95	12.3983
95	16.3254
95	31.8093
95	19.3268
95	18.0365
95	1.99158
95	4.60028
95	3.78682
95	0.981767
95	5.91865
95	1.54278
95	3.39411
95	4.68443
95	2.7209
95	1.87938
95	4.65638
95	2.32819
95	7.06872
95	3.70266
95	4.46003
95	9.50912
95	1.34642
95	6.39551
95	13.1276
95	4.74053
95	2.07574
95	5.27349
95	5.41374
95	5.38569
95	8.4432
95	4.09537
95	4.57223
95	2.24404
95	7.74194
95	6.33941
95	3.50631
95	2.35624
95	5.97475
95	15.9046
95	10.4348
95	20.1683
95	17.1669
95	19.1304
95	16.7181
95	25.4137
95	20.5049
95	16.9705
95	26.0309
95	14.979
95	6.45161
95	3.42216
95	2.777
95	14.6143
95	6.22721
95	5.27349
95	0.196353
95	1.09397
95	2.49649
95	3.56241
95	6.95652
95	3.19776
95	4.76858
95	1.93548
95	-1.48668
95	0.392707
95	3.42216
95	4.03927
95	6.31136
95	6.47966
95	3.95512
95	5.86255

## Sheet: S2A_Individual_Points
Probability_Percent	Individual_Response
0	2.46844
0	-0.841515
0	0
0	0
0	1.34642
0	-4.37588
0	-0.224404
0	-1.45863
0	0.673212
0	0.336606
0	-0.617111
0	-1.29032
0	0
0	-2.18794
0	-7.06872
0	0.673212
0	-0.897616
0	-3.30996
0	-1.17812
0	3.08555
0	-1.06592
0	1.23422
0	0.673212
0	0.056101
0	2.52454
0	1.17812
0	-2.74895
0	-0.448808
0	0.336606
0	-2.24404
0	-3.64656
0	-0.56101
0	0
0	-4.99299
0	-4.37588
0	-0.953717
0	0
0	-2.86115
0	-7.40533
0	-3.08555
0	3.75877
0	-2.86115
0	1.90743
0	-7.01262
0	-1.57083
0	0.729313
0	-0.785414
0	1.68303
0	-0.617111
0	1.96353
0	3.70266
0	0.729313
0	-0.729313
0	1.73913
0	2.69285
0	0
0	-4.54418
0	0
0	0
0	-11.108
0	-3.30996
0	-4.09537
0	0
0	2.46844
0	1.34642
0	-0.168303
0	0.673212
0	0.168303
0	10.547
0	2.30014
0	4.15147
0	-1.85133
0	-5.9467
0	-4.15147
0	-13.5764
0	-3.81487
0	-7.91024
0	4.03927
0	-0.56101
0	0.336606
0	-0.673212
0	4.03927
0	-1.85133
0	-6.90042
0	4.03927
0	-0.953717
0	0
0	7.18093
0	1.00982
0	2.13184
0	0.673212
0	0.336606
0	0
0	-1.57083
0	0.056101
0	-1.29032
0	-4.15147
0	4.82468
0	2.41234
0	16.6059
0	15.9888
0	7.18093
0	5.9467
0	20.533
0	17.3352
0	13.4642
0	13.1276
0	15.1473
0	7.74194
0	4.03927
0	0.729313
0	0.673212
0	9.53717
0	-3.14165
0	0.673212
0	-4.76858
0	0
0	0
0	0
0	0
0	0
0	0
0	0.56101
5	-4.71248
5	-1.51473
5	-1.23422
5	-3.14165
5	-0.56101
5	-4.26367
5	-0.168303
5	0.112202
5	-1.79523
5	-3.19776
5	-0.504909
5	0
5	0
5	0.729313
5	-1.90743
5	-0.953717
5	-2.80505
5	-4.03927
5	2.41234
5	2.35624
5	1.51473
5	-5.21739
5	-2.58065
5	2.69285
5	-6.61992
5	1.00982
5	-3.14165
5	-0.280505
5	0
5	0
5	-0.392707
5	-1.51473
5	0
5	-4.03927
5	-1.79523
5	-0.953717
5	-0.617111
5	0
5	0
5	8.86396
5	-5.32959
5	-0.280505
5	0.224404
5	7.18093
5	-1.29032
5	-2.18794
5	-1.17812
5	4.15147
5	1.06592
5	-0.897616
5	-0.953717
5	-0.56101
5	0
5	2.35624
5	-1.23422
5	-2.18794
5	-2.46844
5	1.00982
5	2.35624
5	-18.4572
5	-2.46844
5	0.056101
5	0
5	-8.69565
5	-1.17812
5	1.23422
5	0.112202
5	-4.09537
5	-3.02945
5	0.673212
5	-1.17812
5	-0.617111
5	10.547
5	9.03226
5	3.36606
5	0.673212
5	0.168303
5	1.45863
5	22.6087
5	-1.85133
5	0
5	-0.56101
5	2.69285
5	-3.36606
5	-3.75877
5	2.69285
5	1.40252
5	8.35905
5	0.729313
5	0.673212
5	4.43198
5	7.01262
5	3.42216
5	9.08836
5	4.71248
5	5.7784
5	-0.224404
5	2.46844
5	19.6353
5	12.1739
5	9.48107
5	5.7223
5	3.70266
5	3.36606
5	7.79804
5	0.336606
5	4.37588
5	4.03927
5	0.673212
5	1.00982
5	1.34642
5	0.112202
5	0.673212
5	0.392707
5	-0.56101
5	0.392707
5	-4.37588
5	2.69285
5	0.897616
5	-0.841515
5	-1.79523
5	0
5	5.4979
10	4.43198
10	3.08555
10	-2.52454
10	1.68303
10	1.73913
10	1.51473
10	-1.57083
10	-1.90743
10	0.785414
10	-0.953717
10	2.35624
10	0.336606
10	0
10	-0.617111
10	-0.280505
10	-1.57083
10	0.112202
10	1.68303
10	0.673212
10	-2.52454
10	0.673212
10	1.57083
10	-1.29032
10	1.00982
10	0.56101
10	0
10	1.40252
10	-1.51473
10	1.34642
10	-0.280505
10	-3.47826
10	-2.86115
10	1.00982
10	-4.09537
10	-3.14165
10	-0.280505
10	-2.58065
10	3.36606
10	-0.617111
10	-3.70266
10	-2.07574
10	0.392707
10	0.448808
10	-3.70266
10	3.75877
10	-2.24404
10	-1.85133
10	-1.96353
10	-4.48808
10	-0.448808
10	2.35624
10	-3.42216
10	-1.17812
10	-1.85133
10	3.47826
10	0.336606
10	0.336606
10	1.68303
10	-7.85414
10	1.51473
10	-0.168303
10	1.00982
10	2.35624
10	-2.91725
10	-2.46844
10	1.12202
10	-0.953717
10	4.43198
10	-4.99299
10	0
10	1.79523
10	-0.953717
10	-6.61992
10	-8.30295
10	-7.06872
10	-2.24404
10	0.897616
10	1.68303
10	22.6648
10	1.06592
10	-2.01964
10	4.48808
10	1.06592
10	-10.4348
10	1.73913
10	-3.42216
10	0.673212
10	3.30996
10	2.07574
10	-21.0379
10	1.40252
10	0.673212
10	0.673212
10	2.13184
10	2.01964
10	-3.53436
10	-2.13184
10	-3.08555
10	1.79523
10	3.30996
10	0.897616
10	12.6788
10	2.91725
10	9.59327
10	-1.34642
10	-0.336606
10	1.40252
10	2.91725
10	0.785414
10	0.729313
10	-1.90743
10	0.056101
10	1.62693
10	-0.504909
10	0
10	2.41234
10	0
10	-1.29032
10	0
10	0
10	0.336606
10	1.00982
10	-4.20757
20	0.280505
20	-1.85133
20	0
20	0
20	0.785414
20	2.13184
20	-2.46844
20	-1.79523
20	4.37588
20	1.06592
20	-1.85133
20	0
20	0
20	-0.617111
20	-3.14165
20	2.69285
20	0.448808
20	0.168303
20	0.785414
20	-1.17812
20	-0.785414
20	0.280505
20	-0.56101
20	-0.897616
20	-1.17812
20	0.336606
20	-5.9467
20	-1.85133
20	-1.90743
20	0.392707
20	-1.45863
20	-0.224404
20	0.336606
20	-3.75877
20	-0.504909
20	-4.09537
20	-1.29032
20	-2.58065
20	0.336606
20	-2.91725
20	-8.80785
20	-3.87097
20	-2.63675
20	1.96353
20	-1.00982
20	0.056101
20	-5.7223
20	1.29032
20	2.41234
20	0.112202
20	-0.953717
20	-1.96353
20	-4.03927
20	1.40252
20	3.42216
20	-6.39551
20	-6.17111
20	1.34642
20	0.785414
20	-4.60028
20	1.17812
20	0.729313
20	1.00982
20	3.14165
20	-0.785414
20	-4.20757
20	2.35624
20	0.448808
20	0.112202
20	0
20	-6.28331
20	1.34642
20	4.60028
20	-0.673212
20	0.224404
20	-0.224404
20	6.56381
20	7.79804
20	11.8934
20	2.01964
20	1.06592
20	3.36606
20	3.36606
20	-0.617111
20	5.38569
20	4.15147
20	2.69285
20	15.2034
20	4.03927
20	-1.17812
20	3.02945
20	10.0982
20	2.69285
20	8.41515
20	2.69285
20	3.70266
20	2.35624
20	4.20757
20	1.85133
20	12.9593
20	16.101
20	12.791
20	18.0084
20	22.6087
20	17.6157
20	18.906
20	13.6886
20	21.9916
20	10.1543
20	4.71248
20	1.12202
20	0.448808
20	6.56381
20	3.53436
20	-0.953717
20	-0.280505
20	0
20	0
20	0.673212
20	0
20	0.897616
20	0
20	-5.04909
75	-0.673212
75	-0.785414
75	0
75	0
75	-0.897616
75	0.673212
75	1.00982
75	1.68303
75	3.87097
75	2.35624
75	-1.17812
75	0.336606
75	1.00982
75	3.14165
75	7.57363
75	-1.85133
75	1.06592
75	0.673212
75	1.45863
75	7.01262
75	1.57083
75	1.96353
75	3.02945
75	1.73913
75	3.19776
75	0
75	5.8345
75	4.15147
75	2.01964
75	0.448808
75	3.36606
75	3.19776
75	1.00982
75	-0.280505
75	-0.336606
75	4.71248
75	-1.29032
75	-0.280505
75	0.673212
75	-4.54418
75	12.3983
75	2.01964
75	0.168303
75	5.7784
75	9.70547
75	3.81487
75	5.21739
75	2.30014
75	-1.85133
75	-1.06592
75	-0.504909
75	5.4418
75	1.12202
75	3.81487
75	0.729313
75	0.336606
75	-6.95652
75	-2.86115
75	-6.33941
75	-0.280505
75	-0.224404
75	0.673212
75	-24.2356
75	0.953717
75	5.7784
75	-0.785414
75	-3.64656
75	5.8345
75	-0.336606
75	0
75	5.04909
75	0.336606
75	15.3156
75	-5.21739
75	7.46143
75	3.08555
75	4.09537
75	7.12482
75	14.0813
75	-0.953717
75	0
75	-0.729313
75	0.729313
75	1.73913
75	2.18794
75	-0.504909
75	0.673212
75	5.9467
75	5.38569
75	3.53436
75	3.08555
75	0.224404
75	0.673212
75	4.93689
75	2.80505
75	-1.17812
75	0.673212
75	6.50771
75	3.14165
75	6.17111
75	-3.92707
75	4.88079
75	-1.00982
75	4.60028
75	11.9495
75	6.17111
75	4.82468
75	7.18093
75	2.07574
75	1.00982
75	3.08555
75	-1.51473
75	2.07574
75	-0.673212
75	1.34642
75	0.392707
75	0.673212
75	-2.18794
75	-0.504909
75	1.00982
75	0.617111
75	0
75	-3.98317
85	0.953717
85	2.41234
85	-4.71248
85	0.841515
85	-5.4418
85	1.29032
85	1.73913
85	1.00982
85	4.48808
85	-0.56101
85	0.729313
85	0
85	0
85	3.75877
85	4.54418
85	1.40252
85	3.42216
85	0.617111
85	1.73913
85	2.80505
85	4.15147
85	2.30014
85	0.673212
85	-1.17812
85	3.14165
85	0
85	-1.12202
85	1.12202
85	0.056101
85	7.74194
85	5.8345
85	2.07574
85	0.673212
85	5.10519
85	3.08555
85	4.15147
85	2.69285
85	4.03927
85	1.68303
85	2.86115
85	-3.47826
85	6.84432
85	4.20757
85	1.45863
85	8.07854
85	5.4418
85	1.51473
85	2.63675
85	1.40252
85	5.21739
85	3.02945
85	2.07574
85	2.80505
85	4.09537
85	8.07854
85	0
85	2.63675
85	-0.617111
85	-1.62693
85	2.24404
85	3.42216
85	0.673212
85	6.22721
85	17.1669
85	1.79523
85	-1.79523
85	-7.74194
85	11.6129
85	-3.75877
85	0
85	1.12202
85	0.673212
85	25.582
85	18.5694
85	0.112202
85	1.34642
85	12.5666
85	18.5694
85	29.6213
85	1.40252
85	3.70266
85	2.30014
85	5.10519
85	9.03226
85	7.12482
85	-1.40252
85	4.71248
85	15.4278
85	7.85414
85	9.81767
85	2.74895
85	4.76858
85	1.06592
85	8.52735
85	2.35624
85	3.42216
85	1.79523
85	5.38569
85	3.70266
85	12.9032
85	16.2693
85	8.41515
85	4.93689
85	15.3717
85	15.8205
85	20.1964
85	18.4011
85	13.4642
85	9.42496
85	6.05891
85	1.06592
85	3.02945
85	0.336606
85	4.71248
85	11.2763
85	-10.3787
85	0.953717
85	0.280505
85	0
85	-4.82468
85	-2.30014
85	-4.43198
85	0.617111
90	1.90743
90	-1.12202
90	-1.12202
90	0.785414
90	2.35624
90	0.56101
90	3.36606
90	3.08555
90	3.14165
90	-2.18794
90	-0.280505
90	1.68303
90	1.68303
90	0.112202
90	1.45863
90	-0.56101
90	1.73913
90	4.88079
90	5.38569
90	6.39551
90	8.47125
90	-1.96353
90	1.68303
90	0.392707
90	1.85133
90	0.673212
90	4.76858
90	0.841515
90	-0.617111
90	4.09537
90	1.90743
90	0.056101
90	0.336606
90	1.40252
90	1.51473
90	0.785414
90	2.69285
90	4.37588
90	0.673212
90	3.47826
90	3.25386
90	3.70266
90	-0.056101
90	5.6662
90	8.75175
90	-3.81487
90	-0.392707
90	4.54418
90	3.02945
90	-1.68303
90	2.07574
90	0.785414
90	1.00982
90	4.37588
90	4.15147
90	0.056101
90	-3.64656
90	2.52454
90	3.75877
90	-3.59046
90	-0.392707
90	0.336606
90	11.108
90	13.352
90	40.6171
90	17.9523
90	6.33941
90	20.2525
90	20.9257
90	0.336606
90	4.88079
90	0
90	31.5288
90	14.7546
90	-21.655
90	1.34642
90	3.19776
90	10.8275
90	-0.392707
90	0.729313
90	1.06592
90	4.82468
90	-0.504909
90	0
90	2.80505
90	2.01964
90	0.673212
90	1.40252
90	0.336606
90	1.73913
90	-1.23422
90	1.40252
90	1.40252
90	2.18794
90	1.34642
90	0.392707
90	0.392707
90	9.20056
90	9.25666
90	11.0519
90	4.93689
90	16.7742
90	21.0379
90	17.9523
90	8.97616
90	18.6816
90	10.1543
90	19.2987
90	10.0421
90	7.06872
90	5.38569
90	4.48808
90	6.56381
90	2.97335
90	0.673212
90	0.336606
90	0
90	-1.29032
90	0
90	0
90	-1.29032
90	0
90	7.34923
95	-1.40252
95	2.18794
95	4.43198
95	0.336606
95	2.46844
95	-2.01964
95	-6.00281
95	-0.56101
95	1.90743
95	-3.70266
95	-1.57083
95	3.02945
95	-1.23422
95	5.10519
95	1.45863
95	5.04909
95	6.22721
95	1.85133
95	-1.73913
95	3.70266
95	0.448808
95	7.06872
95	1.34642
95	1.79523
95	6.33941
95	0.673212
95	2.80505
95	1.12202
95	1.68303
95	4.20757
95	6.45161
95	-3.08555
95	1.34642
95	5.38569
95	2.41234
95	3.36606
95	-0.617111
95	4.76858
95	3.42216
95	10.6592
95	7.34923
95	12.1178
95	3.02945
95	7.62973
95	15.7644
95	3.14165
95	2.63675
95	-1.00982
95	2.13184
95	4.65638
95	1.62693
95	2.01964
95	4.09537
95	1.79523
95	4.71248
95	-2.86115
95	-5.8906
95	0.336606
95	-1.34642
95	7.79804
95	0.953717
95	-1.73913
95	1.12202
95	23.0575
95	19.1865
95	19.1304
95	7.34923
95	15.9327
95	44.7686
95	2.58065
95	-12.2861
95	-1.73913
95	34.7265
95	17.1669
95	10.547
95	-0.785414
95	12.9032
95	12.6788
95	13.4642
95	-1.51473
95	3.53436
95	6.90042
95	1.17812
95	5.8345
95	11.4446
95	1.45863
95	5.38569
95	13.6325
95	4.37588
95	4.26367
95	1.12202
95	9.08836
95	2.01964
95	9.92987
95	6.45161
95	-0.224404
95	1.29032
95	8.41515
95	3.59046
95	3.64656
95	22.216
95	15.6522
95	12.2861
95	9.98597
95	25.0771
95	14.9229
95	17.0547
95	21.7672
95	13.8008
95	5.4418
95	1.79523
95	0.841515
95	12.2861
95	6.73212
95	2.41234
95	0.785414
95	-2.35624
95	1.85133
95	4.76858
95	0.168303
95	2.86115
95	1.73913
95	1.85133
75	0.673212
75	0.196353
75	0.252454
75	1.12202
75	2.9453
75	-2.01964
75	0.504909
75	2.35624
75	1.12202
75	-0.364656
75	1.57083
75	-9.95792
75	5.7784
75	0.981767
75	5.04909
75	5.69425
85	2.21599
85	-0.617111
85	3.0575
85	-0.785414
85	2.38429
85	0.196353
85	-1.15007
85	2.7209
85	2.15989
85	-2.69285
85	2.7209
85	1.73913
85	2.24404
85	1.51473
85	1.87938
85	4.29173
85	0.336606
85	0.336606
85	1.00982
85	0.392707
85	0.504909
85	0.420757
85	1.17812
85	2.6087
85	1.26227
85	3.56241
85	2.44039
85	0.252454
85	2.07574
85	4.60028
85	4.62833
85	2.69285
85	1.17812
85	1.54278
85	0.58906
85	-0.869565
85	1.00982
85	3.36606
85	0
85	1.37447
85	2.01964
85	1.99158
85	-1.76718
85	0.392707
85	5.7223
85	4.79663
85	2.41234
85	0.196353
85	0.364656
85	4.74053
85	2.24404
85	0.673212
85	1.20617
85	1.85133
85	1.00982
85	3.56241
85	2.52454
85	4.74053
85	2.21599
85	1.20617
85	0.392707
85	1.54278
85	0.0280505
85	14.6985
85	0.532959
85	2.69285
85	4.54418
85	-0.476858
85	7.91024
85	0.168303
85	3.14165
85	1.54278
85	1.17812
85	0.280505
85	-0.112202
85	1.20617
85	-0.617111
85	2.91725
85	5.04909
85	0.953717
85	1.73913
85	3.95512
85	2.8892
85	-1.48668
85	4.06732
85	5.9467
85	4.23562
85	3.16971
85	4.99299
85	6.28331
85	-0.785414
85	1.37447
85	7.26508
85	2.32819
85	6.59187
85	6.31136
85	-0.757363
85	-0.112202
85	2.35624
85	9.95792
85	-0.112202
85	0
85	4.26367
85	2.44039
85	2.74895
85	1.00982
85	-0.56101
85	0.224404
85	0.476858
85	-13.1837
85	5.07714
85	-1.93548
85	-3.0575
85	6.53576
85	3.16971
85	4.57223
85	2.80505
85	1.65498
85	-3.45021
85	0.729313
85	4.57223
85	-1.26227
85	3.45021
85	-1.15007
85	3.22581
85	0
85	1.12202
85	3.42216
85	0
85	1.23422
85	8.02244
85	24.1515
85	15.1753
85	-1.90743
85	1.17812
85	1.31837
85	8.10659
85	4.15147
85	12.791
85	0.58906
85	-2.35624
85	0.112202
85	1.15007
85	9.31276
85	2.97335
85	3.78682
85	10.1823
85	7.37728
85	5.4418
85	6.67602
85	-0.785414
85	3.45021
85	14.5863
85	6.39551
85	-1.23422
85	4.26367
85	7.91024
85	5.16129
85	4.82468
85	3.89902
85	2.07574
85	4.43198
85	7.01262
85	0.140252
85	3.64656
85	2.6087
85	3.98317
85	10.3787
85	3.89902
85	12.3142
85	10.4628
85	5.8345
85	12.4825
85	10.9116
85	16.7461
85	14.7546
85	13.0154
85	7.12482
85	4.90884
85	0.701262
85	1.57083
85	-0.308555
85	4.43198
85	9.95792
85	3.87097
85	3.22581
85	1.59888
85	5.10519
85	-3.36606
85	0.476858
85	-0.476858
85	-1.87938
85	1.03787
85	2.01964
85	3.59046
85	4.26367
85	1.20617
85	-1.23422
85	0.532959
85	0.336606
90	3.73072
90	0.112202
90	0.701262
90	2.58065
90	5.68434e-16
90	0
90	-0.308555
90	0.869565
90	1.45863
90	1.73913
90	2.69285
90	2.38429
90	3.98317
90	0.757363
90	0.448808
90	3.78682
90	1.17812
90	1.34642
90	1.00982
90	1.87938
90	0.0841515
90	0.925666
90	1.57083
90	1.57083
90	3.28191
90	-0.224404
90	2.74895
90	2.69285
90	4.57223
90	5.41374
90	6.81627
90	2.27209
90	2.01964
90	-0.112202
90	0.701262
90	2.35624
90	2.04769
90	3.50631
90	0.841515
90	2.69285
90	1.37447
90	5.9467
90	2.6087
90	1.20617
90	4.06732
90	0.476858
90	0.58906
90	1.34642
90	0.841515
90	1.90743
90	1.20617
90	0.336606
90	-0.617111
90	4.12342
90	4.37588
90	2.69285
90	2.52454
90	1.54278
90	4.37588
90	1.00982
90	0.364656
90	6.31136
90	5.10519
90	1.85133
90	0.785414
90	4.54418
90	3.84292
90	5.86255
90	9.70547
90	-0.0841515
90	-1.82328
90	2.55259
90	-0.58906
90	2.21599
90	1.00982
90	0.58906
90	1.29032
90	0.448808
90	13.4923
90	3.39411
90	4.43198
90	-0.112202
90	3.0575
90	3.70266
90	0.448808
90	5.6101
90	4.48808
90	2.8892
90	9.03226
90	7.18093
90	4.29173
90	3.73072
90	2.58065
90	5.4418
90	4.09537
90	10.7714
90	9.78962
90	3.08555
90	3.61851
90	20.8135
90	0.252454
90	0.841515
90	0.364656
90	3.08555
90	-2.35624
90	-0.140252
90	11.9776
90	0.532959
90	4.34783
90	10.6872
90	11.3604
90	27.0407
90	18.906
90	17.5035
90	5.7784
90	34.5302
90	4.37588
90	19.2707
90	7.85414
90	1.09397
90	4.12342
90	13.6886
90	18.4572
90	16.5498
90	-2.8331
90	0
90	3.78682
90	9.76157
90	0
90	7.37728
90	-0.813464
90	24.6283
90	12.3703
90	-9.62132
90	1.20617
90	2.10379
90	7.23703
90	7.40533
90	11.3885
90	1.43058
90	1.37447
90	2.7209
90	1.06592
90	1.87938
90	4.01122
90	0.617111
90	-0.645161
90	2.8331
90	0.224404
90	4.46003
90	2.18794
90	0.504909
90	2.24404
90	1.51473
90	0.0280505
90	1.93548
90	2.7209
90	0.813464
90	2.27209
90	4.31978
90	2.55259
90	0.645161
90	5.75035
90	1.20617
90	1.37447
90	0.869565
90	6.98457
90	9.14446
90	9.73352
90	8.47125
90	13.324
90	18.9341
90	11.5007
90	14.1655
90	20.2525
90	11.1641
90	24.2637
90	14.8107
90	7.57363
90	7.51753
90	4.15147
90	7.82609
90	5.21739
90	0.336606
90	0
90	0
90	-0.645161
90	0.504909
90	0.701262
90	-0.308555
90	0
90	0
90	0
90	2.24404
90	17.4474
90	9.28471
90	9.59327
90	1.40252
90	0.841515
90	-2.01964
95	1.03787
95	0.168303
95	2.32819
95	0.645161
95	2.63675
95	1.29032
95	4.12342
95	1.99158
95	0.168303
95	1.96353
95	0.392707
95	-2.38429
95	0.981767
95	1.23422
95	2.6087
95	2.52454
95	2.01964
95	-0.448808
95	-0.420757
95	0.925666
95	1.20617
95	0.701262
95	4.15147
95	4.29173
95	2.6087
95	2.44039
95	6.36746
95	7.74194
95	-0.308555
95	6.17111
95	2.52454
95	9.98597
95	1.17812
95	0.757363
95	1.15007
95	1.03787
95	1.71108
95	9.25666
95	2.10379
95	0.841515
95	1.96353
95	3.14165
95	5.554
95	1.34642
95	3.16971
95	8.07854
95	0.645161
95	0.841515
95	1.17812
95	7.18093
95	5.02104
95	0.673212
95	1.03787
95	4.26367
95	4.48808
95	1.26227
95	0.532959
95	5.13324
95	3.78682
95	2.7209
95	3.36606
95	7.54558
95	4.99299
95	7.48948
95	6.59187
95	11.2763
95	4.82468
95	8.16269
95	16.2132
95	2.9453
95	4.12342
95	4.62833
95	1.15007
95	2.80505
95	0.757363
95	2.6087
95	4.54418
95	4.31978
95	2.52454
95	1.23422
95	2.35624
95	4.09537
95	2.74895
95	0.532959
95	3.75877
95	5.554
95	0.280505
95	1.79523
95	9.42496
95	0.476858
95	1.48668
95	0.448808
95	6.03086
95	6.28331
95	4.85273
95	1.03787
95	3.53436
95	4.88079
95	0.392707
95	8.10659
95	2.18794
95	1.73913
95	1.45863
95	13.5484
95	2.6087
95	1.90743
95	3.39411
95	2.38429
95	-0.813464
95	10.2384
95	1.12202
95	-3.42216
95	-0.869565
95	20.0561
95	2.46844
95	10.8836
95	1.59888
95	16.1571
95	7.04067
95	2.27209
95	-1.03787
95	3.0575
95	10.3226
95	28.2188
95	3.33801
95	2.13184
95	-7.01262
95	2.24404
95	3.36606
95	12.3983
95	16.3254
95	31.8093
95	19.3268
95	18.0365
95	1.99158
95	4.60028
95	3.78682
95	0.981767
95	5.91865
95	1.54278
95	3.39411
95	4.68443
95	2.7209
95	1.87938
95	4.65638
95	2.32819
95	7.06872
95	3.70266
95	4.46003
95	9.50912
95	1.34642
95	6.39551
95	13.1276
95	4.74053
95	2.07574
95	5.27349
95	5.41374
95	5.38569
95	8.4432
95	4.09537
95	4.57223
95	2.24404
95	7.74194
95	6.33941
95	3.50631
95	2.35624
95	5.97475
95	15.9046
95	10.4348
95	20.1683
95	17.1669
95	19.1304
95	16.7181
95	25.4137
95	20.5049
95	16.9705
95	26.0309
95	14.979
95	6.45161
95	3.42216
95	2.777
95	14.6143
95	6.22721
95	5.27349
95	0.196353
95	1.09397
95	2.49649
95	3.56241
95	6.95652
95	3.19776
95	4.76858
95	1.93548
95	-1.48668
95	0.392707
95	3.42216
95	4.03927
95	6.31136
95	6.47966
95	3.95512
95	5.86255
