# Supplementary material for: Auditory cortex neurons that encode negative prediction errors respond to omissions of sounds in a predictable sequence
Source: PLoS Biol. 2025 Jun 18;23(6):e3003242. doi: 10.1371/journal.pbio.3003242 (PMC12212881; doi:10.1371/journal.pbio.3003242)
Supplement: S4 Data — Sheet “Data_Points”: pre-sequence spontaneous firing rate and omission-response strength for each neuron. Sheet “Statistics”: Pearson r and p for the correlation shown in S8 Fig. (XLSX) [file pbio.3003242.s012.xlsx]

## Sheet: Data_Points
PreSequence_Firing_Rate	Omission_Response_Strength
1.9	1.43058
0.9	2.21599
2.1	-3.50631
4.2	2.01964
0	-0.252454
4.8	1.20617
4.1	2.63675
3.1	-0.364656
0.7	1.45863
2.2	-0.168303
7	-0.168303
2	-0.448808
5	1.00982
3.5	-0.981767
2.1	-1.12202
1	-0.112202
4.2	0.0841515
7.8	-2.32819
0.5	-0.140252
3.3	-1.20617
2.7	0.196353
5.5	-0.504909
5.7	1.23422
5.1	-4.12342
0.8	1.65498
0	0.925666
4.3	1.79523
9.2	4.20757
4.4	-1.51473
5.3	-4.51613
4.1	-1.96353
4.5	-0.476858
1.2	-0.925666
17.1	0
11.2	0
9	0
0	0
0	-0.645161
2.3	0
3.2	-1.71108
1.7	5.27349
0.6	-1.03787
14.4	0.252454
25.2	-1.76718
11.4	-0.532959
3.4	-1.23422
5.7	0.813464
2.6	-2.44039
0.7	0.56101
3.9	1.06592
3.6	0.729313
6.4	0.925666
4.8	4.57223
3.4	0.056101
5.5	-1.65498
0.5	0.112202
0.7	0.252454
6.8	-0.869565
0.4	1.03787
1	1.43058
3.2	-1.62693
1.1	-2.6648
3.1	-0.56101
3.9	-1.65498
2.4	2.04769
0.1	0.392707
6.6	0.0280505
0.5	0.336606
2.4	0.869565
0.7	-2.21599
0.7	0.420757
3	0.224404
0.6	-0.364656
2.9	-1.31837
1.5	0.617111
2.4	-0.701262
0.3	1.29032
3.3	-1.62693
3.8	1.85133
3.9	-1.76718
0.7	3.87097
2.5	4.93689
0.8	4.82468
2.2	-1.48668
6.8	2.63675
5.3	4.20757
14.2	-0.112202
2.7	-4.74053
2.1	-0.448808
2.2	-1.57083
2.5	-0.224404
3.1	1.57083
2.9	0.617111
4.5	3.19776
0.8	-1.87938
0.1	-4.43198
2.2	4.57223
1.7	3.53436
0.9	-1.12202
1.2	1.90743
1.5	-2.07574
0.3	2.15989
2	-2.777
6.2	-0.729313
4.7	2.01964
0.5	5.63815
8.1	3.45021
2	-0.981767
1.8	1.90743
4.5	2.777
12.1	1.03787
3.3	0.953717
5.6	1.00982
3.6	0.869565
7.3	0.701262
10.1	-0.58906
0	-1.34642
3.6	0.252454
3.1	-0.757363
1.8	-0.897616
0.8	1.06592
4.2	-1.23422
8	-0.224404
2.6	1.17812
7	0.869565
5.7	2.35624
1.2	1.85133
1.9	0.757363
3.6	-0.392707
10.2	-1.54278
0.5	0.0841515
0.6	0.841515
4.4	3.19776
4.8	-1.87938
6.3	1.87938
4	-1.37447
2.3	0.673212
0	3.02945
5.6	0.140252
8.8	0.645161
8.4	-0.785414
10.3	1.57083
4.4	-0.701262
2.7	-3.33801
1.4	0
17.5	0.869565
11.2	-0.617111
8.9	2.01964
0	0.168303
3.9	0.224404
2.7	-0.58906
4.4	-0.897616
1.8	0.448808
1.8	0.336606
13.6	-0.476858
25.2	1.87938
10.9	0.336606
3	-0.448808
4.5	-0.056101
2.4	-2.7209
4.6	1.40252
4.1	-0.280505
0.6	0.869565
6.5	2.04769
6.1	-2.10379
3.2	0.476858
4.9	-1.17812
0.4	-6.33941
3	1.29032
3.1	0.645161
4.1	2.38429
3.1	1.51473
5.5	1.37447
3.5	1.06592
3.3	1.31837
3.7	-0.308555
2.4	-0.308555
0	0
8.4	0.757363
2.4	0.869565
2.7	-0.897616
2	0
1.5	-1.29032
3.5	-0.645161
4.6	0.056101
0	-1.09397
2.4	1.62693
2.7	0.308555
0.1	0
0	0.336606
5.2	-0.897616
2.6	-0.897616
2.6	-0.925666
3.9	-0.58906
1	0.701262
2.6	-0.112202
9.6	-1.43058
7.5	-1.65498
17.2	-3.14165
8.4	-1.85133
3.3	0
3.8	0
4.9	-1.93548
1.9	-0.617111
1.4	-1.15007
2.5	1.20617
0.7	-0.645161
1.3	0
2.4	1.03787
1.8	3.73072
1.5	2.21599
0.6	0.701262
1.6	1.71108
1.4	4.09537
1.4	-1.12202
6.1	0.476858
7.4	-1.76718
2	2.10379
15.1	-0.617111
5.4	-0.645161
1.3	-1.54278
3.7	0.981767
17.6	-0.140252
4.1	-4.46003
4.2	1.45863
1.8	3.0575
5.9	-0.897616
5.2	-0.617111
0	0.336606
2.5	1.34642
2	2.13184
3.6	1.37447
1	3.53436
3.5	3.08555
9.9	-0.0280505
0.7	-8.27489
8.5	1.65498
6.5	4.62833
1.3	-0.617111
2	-1.29032
1.6	1.12202
7	-1.73913
1.4	1.17812
0.4	-3.16971
6.4	3.33801
3.8	1.82328
0.3	-4.60028
6	-0.0280505
2.8	0.168303
0	0.112202
4.5	-0.617111
8.7	3.33801
8.1	-1.85133
9.1	0.841515
6.7	0.168303
2	-0.532959
0.9	0.56101
15.1	-2.21599
9.7	1.20617
10.1	0.701262
0	0.841515
1	-0.112202
5	-0.112202
4.4	0.0280505
2.8	2.10379
0.5	4.93689
12.6	5.04909
26.2	-1.29032
11.4	5.32959
3.1	-1.90743
3.4	1.73913
3.4	-4.57223
5.2	-0.252454
3.9	-1.87938
0.4	-3.61851
6.8	4.51613
5.4	1.17812
3.9	1.37447
8.2	1.23422
1.8	-8.05049
1.4	2.80505
5.3	5.18934
4.3	-0.392707
3.7	-0.0841515
7.2	0.196353
2.6	2.8892
3.2	-1.65498
3.6	-1.71108
0.1	3.33801
0	0
6.4	0
3.3	0
4.3	0.168303
1.2	-0.645161
1.8	0.56101
3.5	1.54278
4.9	0.785414
0.3	0.252454
2.7	-1.12202
0.1	-0.757363
0	0
0	0.701262
4.4	0.504909
4.1	0
2.4	0.673212
4.9	1.51473
0.8	0.308555
2.9	1.93548
9.1	-0.196353
8.3	-1.17812
14.2	-1.15007
6.1	0.168303
2.7	-0.224404
3.3	0.0841515
3.1	1.43058
0.4	-2.63675
4.1	2.30014
3.4	-1.68303
2.3	-1.37447
7.9	-2.63675
1.2	0.364656
2.8	0.364656
2.5	0.897616
2.1	0.701262
1.6	1.43058
0.6	-1.85133
1	1.23422
7.8	-1.37447
5.4	2.18794
1.4	-1.87938
14.9	0.224404
4.1	-1.03787
2	0.336606
8.9	-1.54278
19.1	-0.56101
3.8	0.504909
4.2	2.18794
4.8	1.96353
5.6	-3.50631
9.1	-8.331
0	-1.59888
3.5	-3.22581
2.9	-6.25526
2.7	1.34642
2	-3.45021
4.1	1.43058
7.9	5.69425
1.7	2.07574
10.1	-7.79804
5.8	0.532959
1.1	-2.38429
1.7	-9.56522
0.9	-1.20617
8.5	3.81487
1.2	3.30996
0.3	1.00982
6.6	1.23422
2.9	0.673212
0.5	3.39411
4.2	-2.7209
1.7	1.62693
0	-3.89902
4.8	2.44039
6.6	-3.1136
4.4	2.07574
8.3	1.43058
8.5	0.168303
0.1	-1.65498
0.9	3.30996
13.8	1.76718
11	0.785414
11.5	2.27209
0.1	1.29032
1.3	1.79523
2.9	-1.96353
2.5	-3.64656
2.8	2.27209
1.1	0.140252
11.8	2.24404
24.2	-1.34642
8.3	1.90743
3	-4.23562
3.7	-3.0575
4.2	-3.02945
4.6	2.32819
4.9	0.701262
4.6	3.0575
7.4	-1.06592
4.2	-0.224404
4.2	1.93548
5.3	-1.79523
0	-2.55259
1.8	2.35624
0.5	0.645161
3.9	0.336606
4.5	-0.785414
8.7	0.701262
1.5	-1.40252
3.9	1.31837
5	-3.22581
2.9	0.168303
0	2.9453
6.7	3.56241
2.9	2.10379
4.2	2.55259
3.6	-0.224404
0.9	-1.26227
4.8	0.168303
4.6	0.420757
5.3	-1.65498
1.7	-1.59888
3	0.785414
0.1	-1.79523
0	1.43058
6.6	-0.476858
3.8	-2.63675
3.2	-1.40252
4.6	1.45863
0.7	-3.25386
4	-4.48808
10.1	-1.79523
6.7	-1.87938
16.1	-3.87097
6.5	-3.16971
2.8	1.26227
4.6	0.981767
2.5	-0.813464
0	1.59888
8.6	0.448808
2.8	0.617111
4	0.308555
9.3	0.280505
1.8	-0.841515
4.6	2.13184
1.8	-0.981767
4.6	-4.20757
1.4	0.785414
0.6	-2.18794
1.3	-3.28191
5.8	-3.98317
4.8	0.869565
0.8	-0.617111
10.1	0.56101
3.8	0.336606
2.3	-0.617111
8.2	-0.785414
21.1	2.58065
5.3	0.645161
6.3	0.504909
3.7	2.41234
6	1.26227
7.5	-0.308555
0	0.476858
3.1	-1.03787
3.1	1.23422
2	-0.392707
2	-1.48668
3	1.31837
7.7	-1.54278
2.2	1.73913
10.4	0.224404
4.9	0.841515
1.4	0.504909
0.8	-3.42216
1.4	2.63675
9.1	-8.13152e-16
0.4	2.38429
1.2	-0.280505
5.7	-1.06592
5.8	2.55259
0	-2.46844
0.9	-2.13184
2	0.673212
2.5	-1.09397
5.9	-0.224404
7	1.09397
6	2.10379
10	3.22581
4.8	2.777
0.4	0.168303
1.7	1.76718
13.9	2.69285
8.9	-0.420757
10.1	2.86115
0	2.8331
1.9	-0.841515
1.8	0.420757
1.2	-1.65498
1.5	-0.476858
1.5	0.953717
12.7	0.252454
25.3	-0.56101
9.2	0.841515
3	0.701262
2.7	-2.35624
3	-1.57083
4	1.59888
4.2	0.645161
4.6	-1.99158
8	-1.34642
6.7	1.20617
4.3	-2.9453
10.7	-1.17812
3.3	1.06592
3.1	2.18794
3.9	1.45863
3.1	-8.13152e-16
4.6	-0.953717
2.4	0.532959
2.5	-0.925666
3.5	2.46844
4.1	-2.41234
2.6	0
0.4	-2.6648
7.5	0
2.3	0.112202
3.5	2.21599
3.3	-2.86115
0.5	-0.701262
4.1	-0.645161
3.8	1.29032
4.4	0
0.4	0.196353
2.7	1.76718
0.1	0.168303
0	-3.61851
8.9	0
5.5	0
1.3	0.785414
5.7	-2.46844
0.7	-1.37447
2.5	2.55259
10.9	2.07574
7.9	-0.224404
17.9	-5.21739
8.6	-0.280505
4.1	0
3.4	-1.68303
1.9	1.40252
0.2	0.168303
6.2	2.04769
2.9	-0.841515
2.9	0.897616
6.2	-0.56101
1.7	4.12342
3.9	-0.308555
2.6	-1.15007
2.9	0.168303
1.6	0.168303
1.3	-0.392707
2.9	-0.252454
4.7	0
5.2	1.00982
1.1	1.93548
12.7	-0.841515
6.1	1.37447
0.9	0.673212
6.6	-0.252454
22.7	1.48668
7.5	-0.308555
3.2	1.00982
2.5	0.196353
4	-0.617111
7.8	-1.43058
0	0.056101
4.9	-0.757363
2.9	1.20617
2.4	0.56101
1.2	1.03787
3	1.29032
7.7	0.168303
2.4	-1.79523
12.5	0.673212
4.4	-0.757363
1.9	0.168303
1.4	-3.92707
1.5	1.99158
3.9	0.869565
1.2	2.7209
2.7	-1.37447
4.1	-0.392707
5.8	1.93548
0.5	-2.13184
2.1	-2.55259
1.9	0.168303
5.9	1.45863
5.8	2.15989
8.7	0
6	0
11	-0.280505
8.2	-1.82328
0.7	0.168303
1.7	1.96353
13.8	1.73913
8.2	-2.69285
10.6	-0.224404
4.7	-1.34642
2.1	1.57083
0.5	-0.897616
2.6	0.196353
2.6	0
1.1	-2.15989
13	0
24.9	0.925666
8.9	3.70266
3.5	-2.52454
3.4	-0.392707
4.2	-0.645161
3.9	0
4.7	0
4	1.17812
7.3	-0.701262
7	-0.224404
3.5	-0.336606
8.3	-1.57083
2.8	-0.869565
1.5	0
3.1	0
3.1	-0.140252
0.3	1.45863
5.2	-0.420757
2.5	-1.20617
3.5	-0.476858
4.9	-1.62693
3.3	0.392707
1.2	2.69285
5.9	2.7209
2.5	1.57083
3.3	2.58065
2	0.532959
1.6	-4.46003
3.7	-1.15007
3.6	0.673212
3.5	0.308555
2.3	-0.701262
3.4	1.09397
3.8	-2.18794
0.2	2.55259
8.3	1.90743
2.7	0.112202
1.9	1.40252
7	1.40252
1.8	-1.37447
2.8	0.673212
11.3	2.04769
12.2	-1.48668
15.7	1.73913
9.8	0.448808
2.5	0.953717
2.8	-2.74895
3.3	-2.58065
1.5	2.63675
2.7	1.90743
1.9	-3.25386
1.8	-3.0575
2.7	0.252454
1.3	-0.280505
3.4	-0.58906
2.1	-0.785414
1.2	-2.07574
2	-0.953717
1.1	0.392707
3.1	1.00982
8.8	-0.58906
4.4	-0.897616
2.2	-1.31837
19.8	-2.21599
8.1	-1.34642
2.1	0.841515
7.8	1.73913
20.9	2.38429
7.4	-2.38429
5	0.981767
3.5	3.98317
7.2	2.24404
8.6	0.056101
9.4	2.8331
7.9	0.981767
2.6	-9.50912
3.2	0.448808
2	0.673212
5.8	-0.729313
7.1	-1.03787
3.5	2.97335
11.6	-2.86115
4.2	-0.224404
1.6	-1.59888
2.8	-2.41234
0.7	3.22581
11	-1.45863
2.9	0.58906
5.1	3.50631
5.9	-4.06732
5.2	0.504909
0.4	0.617111
1.5	0.953717
2.3	2.35624
4.5	6.53576
5.2	0.476858
7.7	5.04909
4.1	1.96353
8.7	-2.04769
7.3	1.99158
1.8	1.26227
1.3	1.23422
14.3	0.757363
9.3	1.51473
11.8	2.35624
5.3	-0.56101
2.6	-1.43058
0.2	-1.03787
3.9	-1.79523
3.2	0.757363
1	0.504909
12.7	-1.34642
25.6	-0.196353
8	-1.48668
3.7	-0.224404
4.1	-2.63675
4.8	-3.25386
6.7	2.6087
4.4	0.448808
3	1.87938
6.8	2.9453
6.8	0.757363
3.7	1.06592
6.1	-0.392707
0.2	0.336606
1.5	-0.56101
0.6	0.056101
5	0.701262
0.3	-0.729313
7.2	0.56101
1.2	-0.308555
3.8	0.168303
4.4	-2.6087
0.3	-0.420757
4.6	-4.01122
5.8	1.76718
3.1	0.673212
0.2	-0.420757
1.7	0.56101
2	1.15007
3.5	-2.9453
6.5	1.03787
0	-2.10379
1.8	0.140252
0.3	2.55259
2.7	-0.757363
4.4	1.26227
6.2	0.757363
3.9	-1.09397
2.9	0
4.2	0.336606
0.8	0.869565
3.2	0.0280505
8.6	0.168303
6.2	0.392707
12.6	-2.6648
6.5	-0.280505
1.5	-0.925666
3.6	-3.84292
2.3	1.45863
1.5	0.673212
0.8	-0.58906
1.5	0.392707
0.4	1.82328
0.8	-0.925666
2.2	0.701262
3.5	1.26227
2.1	1.59888
0.3	-0.392707
1.4	1.03787
1.3	-0.757363
1.3	0.729313
7.5	0.056101
6.8	3.19776
3.6	-0.0841515
9.8	2.10379
4.7	3.0575
2.1	-0.729313
7.3	-2.6648
17.1	-0.336606
4.5	0.392707
1.8	1.57083
0.6	0.532959
2.9	0.252454
2.6	0.869565
0.1	1.71108
6.7	1.57083
1.3	1.73913
3.9	0.701262
0.4	0.336606
4.2	0.729313
7.8	1.51473
2.1	0.673212
8.2	0.196353
1.8	-0.448808
2.9	0.140252
2.3	0.196353
0.6	0.364656
7.7	-0.0280505
3.4	-0.280505
4.7	0.196353
4.4	-1.06592
1.1	-0.757363
0.4	-0.252454
1.7	-0.56101
2	0.168303
4.3	0.0280505
4.8	-0.953717
9.7	0.056101
5.4	0.224404
9.6	0.336606
5.5	0
6.3	0.0280505
0.9	0.504909
14.5	-2.15989
8.9	0.448808
10.3	-2.27209
6	-0.056101
0	3.56241
1	-0.140252
2.8	-1.68303
0.9	-0.841515
0.5	0.308555
12.1	-0.841515
24	2.74895
9.8	-2.01964
3.2	0.729313
3.5	3.73072
4.3	-3.53436
1.7	0.224404
4.7	-1.96353
1.2	2.38429
8.1	3.02945
6.6	-0.224404
3.2	2.8331
6.6	5.91865
3.3	-1.82328
0.5	0
5.2	-0.140252
1.3	-0.617111
3.9	0.701262
0.4	2.24404
0.5	0.0280505
2.3	0.392707
4.7	-0.785414
0	1.99158
0	-3.92707
7.6	4.90884
0	3.73072
0	5.02104
0.8	2.41234
1.8	-1.15007
1.4	-2.10379
1.7	2.52454
0	3.78682
3.2	4.29173
0	0.392707
3.4	2.8892
2.8	-0.476858
3.4	-2.63675
2.8	-0.280505
0	1.17812
3.6	-0.925666
0.8	-0.308555
1.7	-0.252454
7	1.68303
6.2	0.224404
14.8	-0.392707
4.9	0.056101
3	-0.504909
4.6	0.981767
2.3	-1.15007
3	-2.24404
1.6	0.673212
1.5	0.476858
0	-0.448808
1.5	-5.41374
1.7	4.17952
2.7	4.29173
1.7	6.50771
0.1	5.86255
0.6	2.7209
0.7	-3.64656
3.3	5.30154
4.3	2.8331
3.8	1.23422
1	0.897616
8.7	-0.336606
3.3	0.252454
1.1	1.87938
7.3	1.15007
13.2	-0.280505
7	-8.13152e-16
9.2	0.504909
0.8	-0.448808
0.1	-0.0280505
1	-0.673212
0.1	2.27209
0.6	0.308555
1.9	-1.82328
2.3	-0.140252
1.1	0.701262
1.5	1.54278
2.2	1.26227
4.2	-0.364656
2.1	-1.96353
4.3	-0.392707
6	0.196353
6.2	-0.476858
14.9	3.36606
0.2	-3.30996
7.4	2.01964
1.1	-3.16971
7.5	0.112202
2.1	1.6263e-15
1.1	-2.777
1.2	1.57083
0	1.34642
1.4	0.0280505
2.9	0.841515
3.3	-1.26227
1.7	-4.43198
4.7	-0.252454
5.5	0.168303
10.9	-0.645161
8.3	3.53436
1.8	-3.47826
6.3	1.85133
0.5	-2.69285
6.4	-0.532959
2.6	-0.476858
0.9	-3.75877
1.4	1.40252
0.1	0.897616
1	0.701262
1.4	0.897616
2.3	-2.32819
1.9	-0.056101
2.2	1.71108
4.9	-1.48668
4.4	-2.86115
4.2	2.01964
3	1.17812
5.4	0.336606
0.6	0.869565
5.4	-0.140252
3	-0.476858
0	0
0.2	-1.93548
0.4	1.17812
0	0.336606
0.6	0.336606
2.5	1.00982
0.4	-0.476858
2.4	0.168303
4.1	0.336606
3.1	-0.476858
3.5	0
2.9	0
9.1	0
1.2	0
9	1.17812
2.6	0.336606
0.2	1.34642
0.2	-0.448808
0	-0.420757
0.1	1.00982
0.9	1.00982
2.3	0.701262
0.3	0.504909
1.9	0
4	0.168303
1.7	-0.645161
3.8	0.925666
2.5	1.87938
7.6	0.392707
0.6	0.897616
7.6	-0.280505
1.6	-0.112202
0.5	-1.76718
0.3	-1.12202
0.4	-0.504909
0.9	1.26227
0.6	0.252454
0.9	1.57083
0.2	-0.0841515
1.2	0.224404
5.6	-0.196353
1.8	-1.37447
4.5	1.20617
2	0.0841515
9.3	0.504909
0.9	0.673212
9.3	0.0280505
1.6	-0.476858
0.2	-1.12202
0.7	-0.476858
0.8	0.701262
0.4	0.925666
1	0.420757
2	2.38429
0.1	-0.56101
1.6	-0.757363
6.8	-0.701262
1.5	-0.280505
2.5	0.196353
2.8	-0.448808
8.8	-1.43058
0.9	-0.308555
8.9	-0.56101
2	-2.10379
1.8	0.785414
2.9	-0.056101
0.9	4.15147
2.1	1.57083
2.6	1.17812
2.6	-2.8892
2.2	-0.841515
2.8	-0.420757
7.6	-2.80505
2.9	-0.785414
2.9	3.22581
5.5	-1.12202
15.9	-0.196353
17.8	1.65498
5.5	-1.34642
4.9	0.813464
11.5	2.27209
4.1	-1.23422
6.4	-0.0280505
10.8	0.336606
4.1	0.841515
1.7	-0.448808
3.7	0.0280505
1.7	-0.280505
5	0.168303
3.7	-0.308555
3.6	2.04769
3.7	-3.33801
3	-2.24404
11.6	-5.41374
13.5	2.58065
0.1	0.0280505
2.1	1.51473
12.7	-2.04769
8.7	5.18934
3	-4.37588
5.2	3.19776
3.2	2.9453
15.3	2.18794
0.8	-2.74895
2	1.76718
2.1	0.56101
11.6	5.80645
0.6	-3.02945
0.2	2.8331
0.5	-0.448808
14.8	1.09397
2.4	0.729313
5.5	1.65498
0.5	1.51473
2.6	1.17812
1	3.0575
4.4	5.07714
3.2	3.14165
11.7	2.8331
10.8	-2.41234
2.1	-0.58906
13.3	-0.308555
11.8	-2.07574
5.2	1.68303
1.4	-1.48668
1.3	0.813464
4.9	1.15007
11.8	-1.29032
6.1	-1.93548
9.6	-3.50631
0.5	-0.0280505
7.2	-0.532959
10.2	-1.96353
7.8	0.701262
0.6	-0.476858
6.2	1.45863
2.8	-3.81487
1.9	-5.6662
8.1	-0.869565
2.8	-1.57083
6.2	0.701262
4.1	1.76718
2.4	0.729313
2.9	2.58065
2.7	-1.71108
15.9	-2.21599
12	5.38569
10.8	-0.280505
17.1	-3.84292
14.5	-0.196353
6.6	0.532959
10.2	0.953717
13.8	-2.74895
10.8	-0.420757
11.4	-2.38429
7.1	-0.140252
4.5	0.168303
9.6	0.532959
2.8	-0.58906
15.7	-0.112202
13.9	-1.12202
2.1	-2.777
1.1	-0.504909
4.7	-1.51473
6.2	0.168303
4.7	-0.532959
13.2	-0.617111
6.3	0.841515
7	-1.40252
2.3	-0.981767
1.2	0.729313
1.5	-0.0841515
2.7	0.0280505
4	0.58906
14.1	-2.80505
14.5	0.869565
6.9	1.71108
6.5	-0.476858
10	1.87938
4.6	1.51473
5.4	-0.308555
13.8	0.532959
4.7	-2.04769
0.3	0.336606
0.6	0.673212
1.8	0.532959
3	4.29173
2.9	1.57083
3.5	2.6087
3.7	3.45021
3	0.869565
10.9	-0.58906
13.8	-0.252454
0	-1.20617
1.6	2.6087
12.6	3.28191
6.9	1.26227
2.5	5.8906
6.2	-2.01964
2.1	-1.06592
14.4	-0.925666
1.3	-3.98317
1.9	2.44039
1.5	-0.224404
9.7	3.56241
1.6	-0.168303
1.3	0.0841515
0.9	-0.112202
14	0.0280505
3.6	0.196353
7.4	6.36746
0.6	2.74895
2.9	2.44039
0.9	2.18794
4.7	2.30014
3.3	0.280505
10.9	-0.392707
7.3	-0.897616
1.2	2.86115
4.1	0.056101
11.8	0.056101
7.1	-1.99158
0.3	2.21599
0.9	0.168303
2.1	-0.476858
11	-1.37447
2.1	7.74194
9.6	2.69285
0	0.252454
3.3	1.93548
6.3	1.96353
8.5	1.68303
0.9	0.0280505
5	-1.23422
1.4	9.62132
1.9	9.14446
9.1	-0.532959
0.5	4.96494
6.2	5.10519
1.8	4.57223
3.5	-5.10519
2.1	2.21599
2.9	0.168303
14.4	-0.252454
8.1	-0.392707
9.4	1.85133
15.7	1.12202
11.3	-1.03787
6.5	-0.981767
8.4	0.168303
12.4	0.785414
5.5	-0.0280505
11.9	0.196353
7.1	1.26227
3.1	3.08555
7.5	2.07574
3.6	4.57223
15.2	-0.308555
13.1	6.84432
2.5	8.331
0.3	0.420757
0.4	-0.140252
1.8	5.46985
4.4	7.88219
11.9	-5.63815
5.4	5.32959
7.9	6.17111
0.7	5.41374
0.7	4.60028
1.5	7.26508
3.3	-3.59046
0.3	-1.71108
8.6	2.01964
16.9	-0.168303
5.7	1.17812
10.4	-1.51473
3.3	-0.981767
5.2	0.981767
4.3	0.757363
5.3	-0.420757
0.2	1.40252
0.3	0.112202
1	2.52454
0.8	6.81627
2.6	4.62833
4.3	4.31978
1.9	-0.140252
1.7	1.17812
1.9	0.532959
4.6	2.01964
12.4	0.701262
1.5	-0.252454
1.2	-1.40252
10.8	1.09397
4.6	0.140252
2.7	1.23422
5	0.701262
1.5	0.617111
14.2	9.98597
0.2	2.27209
1.3	2.69285
1.6	0.196353
9.2	-0.701262
1.4	1.62693
1	-2.97335
0.6	1.54278
12.2	1.17812
1.4	2.01964
0	1.17812
0.6	1.54278
1.4	-2.86115
0.7	-1.12202
3.3	-1.43058
2.7	-1.26227
7.1	0.757363
7.9	-0.112202
1.6	1.54278
8.3	0.58906
1.3	0.673212
0.9	-0.617111
1.7	-0.308555
0.8	0.701262
2.9	1.15007
0.9	0.701262
5.3	0.58906
0.5	1.90743
0.3	-0.56101
4.8	0.364656
6.2	1.20617
8.8	0.196353
0.6	9.50912
5.3	2.55259
1.9	0.168303
2.2	-3.42216
5.1	-3.64656
0.4	0.58906
2.2	-3.47826
2	-1.26227
3.1	1.03787
2.3	2.35624
0.5	-0.869565
11.4	2.52454
8.8	-0.448808
11.3	-2.7209
13.1	-0.308555
7.2	-0.617111
8.6	0.673212
7	1.37447
6.5	-0.112202
8.8	1.51473
11.8	-1.54278
4.5	0.0280505
2.5	-1.09397
5.4	-0.140252
2.5	1.85133
8.3	-0.925666
8.4	0.673212
2.4	-1.26227
0.1	1.03787
0.1	1.00982
3.2	2.04769
3.1	1.71108
10.6	9.25666
6	3.50631
5.5	3.36606
0.4	-1.06592
3	-1.68303
1.2	-1.51473
4.9	-4.06732
0.7	0.58906
7.9	0.953717
12.2	-2.52454
3.9	-0.420757
4.2	1.37447
5.7	-2.35624
4.5	-2.97335
4.7	-0.0280505
9.9	-0.364656
0.8	2.10379
0.2	0.841515
0.9	0
2.8	0
5	0.168303
4.1	0
2.5	0.673212
1.5	-1.82328
0.7	0.841515
7.5	2.69285
14.2	1.37447
2.5	2.01964
3.9	-1.23422
12.3	-0.785414
9.5	-3.81487
2.8	-1.40252
3.8	1.96353
1.5	1.37447
13.2	2.01964
1	0.420757
2	-1.09397
2.5	-1.26227
9.4	-0.448808
1.6	1.54278
1.4	0.056101
0.7	-0.56101
10.8	-0.308555
3	-3.36606
2.6	-3.53436
1.8	-0.953717
3	-0.645161
0.3	-1.43058
5.4	1.82328
3.6	-0.56101
12.3	0.392707
11.4	0.280505
4.9	2.55259
24.8	-0.56101
12.3	-0.58906
3.3	-0.532959
2.4	-1.68303
2.7	1.06592
6.4	2.07574
12.2	-0.869565
9.8	-3.42216
11	-1.06592
4	-2.01964
12.1	-2.52454
18.8	3.14165
18.1	5.9467
1.2	1.99158
11.7	3.33801
3.4	-3.02945
1.7	-0.476858
14.5	-2.35624
1.9	-2.74895
9.8	5.554
5.5	2.6087
2	-1.76718
7.8	3.98317
2.4	0.58906
10.8	0.813464
17.6	0.056101
12.2	-3.56241
13.3	1.34642
9.7	1.20617
7.8	0.392707
14.2	2.69285
5	-0.112202
16.8	0.897616
12.6	0
5.3	0.673212
2.9	3.16971
9	4.06732
2.7	5.7223
9.8	3.92707
8.8	4.74053
1.8	2.55259
0.2	0
2.7	-0.785414
7.2	8.07854
5.6	0.476858
11.4	4.79663
4.9	4.20757
8.4	-5.02104
0.9	0.308555
0.7	-1.59888
2.2	-3.19776
4.8	0.645161
0.3	0.58906
9.8	2.41234
21.7	2.69285
5.3	-2.18794
3.4	-0.897616
3.8	-2.35624
5.3	-0.280505
7.2	0
3.9	0.504909
0.3	-0.645161
0.2	0.168303
3.8	0
0.9	0.336606
2.9	0
3.3	0
2.2	0.841515
2.7	1.34642
1.8	0.196353
3.9	1.00982
10.6	-0.140252
3.7	-0.280505
2.4	0
11.1	0.336606
4.4	1.17812
2.2	0.841515
5.2	0.364656
2.9	1.85133
15.5	0.532959
1.8	1.85133
0.6	0
1.7	0
10.4	7.18093
1.7	1.90743
0.4	4.74053
1.4	-0.112202
11.9	-3.42216
1.7	-0.504909
0	-2.30014
0.6	-3.22581
1.5	0.532959
1.2	0.196353
2.4	-1.40252
2.9	1.00982
4.3	1.57083
5.1	2.55259
1.4	0
7.9	0.504909
3.5	5.02104
2.4	1.20617
1.2	2.24404
0.7	2.32819
2.5	-3.25386
2.4	0.112202
2.7	-2.63675
2.9	-2.44039
0.1	0.673212
4.5	0.336606
6.7	0.673212
5.2	0.336606
0.4	0.673212
4.3	0.336606
1.4	0
1.6	0
4.7	1.03787
2.4	-0.617111
2.6	1.20617
2.7	1.37447
0.5	1.90743
1.7	2.18794
1	0
10.4	-0.785414
6.3	4.26367
9.5	4.12342
11.7	1.85133
7.3	3.19776
7.3	-0.925666
6.9	4.90884
8.8	-0.308555
5.2	-0.308555
11.3	4.48808
3.6	4.37588
4.1	1.00982
4.2	4.20757
5.1	-0.308555
6.6	0.617111
7.5	0.532959
3	0.448808
1	0.841515
3.9	0
7.3	0.168303
3.5	0.168303
9.7	-0.140252
6.7	0.504909
4.1	-0.140252
4.2	0.168303
1.8	1.26227
2.6	2.69285
4	3.56241
0.6	2.38429
7.4	-1.03787
16.2	2.24404
5.4	0.336606
5.7	-0.392707
5.8	0.504909
4.6	-0.140252
4.4	0.532959
3.4	1.17812
0.3	1.00982
0.4	1.03787
2.3	0
0.7	-0.308555
1.2	0.532959
3.4	2.52454
2.5	2.52454
4.3	-0.617111
2.7	-1.12202
5.6	-1.76718
13.1	-0.308555
3.8	-0.308555
3.2	5.13324
10.6	1.54278
4.2	4.74053
1.4	2.35624
1.8	-0.532959
1.4	1.76718
14.2	-0.645161
0.3	1.79523
1.1	1.96353
0.8	-0.056101
10.3	0.673212
0.3	-2.80505
1.3	1.03787
0.6	1.54278
11.7	1.23422
2.6	-0.476858
0	3.78682
0.1	4.37588
1.3	2.21599
0.7	0.532959
2	0.392707
2.2	2.04769
4.4	0.168303
3.2	-0.757363
2.6	2.7209
3.3	1.00982
2.9	1.20617
2.1	1.00982
0.3	1.17812
1.8	0.196353
1.3	0
2.5	-4.17952
1.2	0.224404
3.1	0.168303
0	0.0280505
1.9	0.196353
3.3	1.23422
4	1.03787
0.6	0.196353
1.4	-1.23422
0.5	3.36606
2.4	0.364656
2.6	0.392707
2.5	1.00982
1.6	0.056101
1.4	0.673212
1.5	-0.140252
0.4	-3.36606
0.6	1.20617
9.2	-0.617111
3.9	-0.476858
10.6	-0.448808
9.9	1.51473
11	-0.617111
7.8	-1.12202
9.1	-3.61851
5.4	7.54558
1.9	6.31136
7.1	1.54278
4.8	2.55259
1.8	-1.12202
2	-2.38429
2.8	5.27349
6.9	-3.50631
9.3	4.99299
2.9	5.10519
0.6	0.0280505
3.7	1.68303
6.3	-1.85133
3	-0.308555
11.4	0.58906
4	-1.29032
4.1	1.87938
0.9	-5.52595
1.6	0.308555
2.2	7.46143
6.1	-8.05049
0.4	-2.24404
9	-7.46143
15.3	-2.777
6	7.48948
6.4	1.85133
5.3	14.6985
9.7	9.31276
6.7	6.08696
7.8	1.37447
0.4	6.00281
6.9	1.65498
2.3	6.95652
0.1	-1.03787
1.7	1.23422
5	6.36746
1.8	0.392707
3.5	-0.504909
2.6	0.504909
5.7	-2.15989
14.5	-4.26367
4.6	-2.80505
3.9	-0.925666
11.1	-2.8892
3.8	1.12202
2.8	-1.12202
2.7	-3.59046
2.7	-4.29173
13.6	6.59187
0.1	0.785414
1.7	0.532959
1.5	11.8373
9.7	-2.58065
0.6	-1.03787
1.6	-1.65498
1.9	-1.73913
10.3	3.73072
3.1	-1.73913
0	-0.112202
0.2	0.953717
1.6	3.61851
0.1	0.981767
1.9	5.24544
2.8	-0.476858
4.8	11.2763
3.6	4.54418
1.9	2.69285
3.7	3.53436
14.6	-0.196353
9.5	2.8892
0.2	0.196353
1	0.0841515
0.8	2.30014
7.4	-2.55259
1.9	2.32819
8.6	0.673212
0	-4.76858
1.2	-6.05891
3.5	-2.91725
4	1.40252
1.1	-0.841515
2	-8.13152e-16
0.9	-2.9453
1.6	-0.645161
2.7	1.82328
4.5	1.85133
0.9	1.82328
1.4	-1.68303
2.3	-0.364656
1.2	1.57083
0.7	-0.056101
9.7	-1.03787
3.8	1.71108
14.9	-2.32819
13.1	-0.729313
9.1	-2.46844
7.3	4.82468
9.9	3.84292
5.4	4.54418
4.1	1.68303
7.1	-3.02945
5.4	1.90743
1.7	0.336606
3.1	-1.29032
4.3	1.51473
8.4	-0.056101
8	-0.981767
1	1.26227
2.8	-0.841515
3.3	0.112202
17.6	0.112202
3.3	-2.01964
15.4	8.16269
2.5	5.86255
5.1	-0.476858
4.5	7.15288
1.8	1.93548
3.3	-5.35764
6.8	3.1136
0.8	-4.99299
9	16.2132
17.2	9.70547
6.9	7.91024
5.9	9.56522
4.2	-0.308555
9.4	-0.168303
6.5	1.37447
6	-0.252454
1	0.224404
1.5	0.392707
3.4	-0.112202
0.8	-0.0841515
3.4	-0.112202
4.8	-0.140252
2.7	-0.0841515
4.7	-2.35624
3.4	2.9453
6.4	-0.0841515
14.6	0.168303
4.5	1.20617
2.5	-1.85133
13	-0.140252
6.4	0.364656
2.4	-1.31837
3	0.476858
2.8	-1.20617
14	-0.617111
1.7	0.056101
1.9	1.00982
2.3	0.420757
10.2	2.13184
1.7	0.420757
1.9	4.26367
1.7	-3.81487
11.1	0.56101
1.2	-2.63675
0	2.35624
0.3	-0.981767
1.8	1.85133
0.3	-1.82328
3.7	4.12342
3.5	-1.82328
7.1	3.14165
6.7	0.869565
1.5	0.869565
9.9	0.0841515
12.8	-1.57083
5.1	1.73913
1.1	3.84292
0.8	3.25386
2.9	0.224404
11.8	-1.65498
3.7	2.6087
10.9	7.40533
0.2	3.02945
5.8	3.30996
8.7	-0.336606
7	0.336606
1	1.59888
4.2	-0.420757
1.9	4.54418
1.6	1.82328
6.7	2.32819
5	-1.43058
3.2	4.62833
2.8	2.55259
3	1.54278
2.3	4.68443
1.3	-1.29032
11	-1.15007
9.4	-1.48668
14.2	-3.0575
15.1	0.813464
10.9	1.37447
7.1	1.17812
11.1	-1.57083
6.3	0.532959
6.8	1.34642
7.3	0.56101
5.5	-1.15007
3.3	0.392707
6.4	-0.729313
4.8	0.224404
9.1	-1.71108
9.6	1.06592
1.1	-0.448808
7.1	-1.54278
6	0.364656
14.9	0.252454
3.6	0.729313
14.4	1.20617
3.2	-0.0841515
5.4	1.37447
6	0.420757
1.3	1.09397
3.3	-0.0280505
0.8	1.15007
2.1	-0.58906
11.7	1.17812
3.3	0.196353
3.1	1.17812
11.9	0.196353
11.3	-0.448808
3.4	0.0841515
0.6	2.80505
3.1	2.21599
2.2	0.280505
1.2	-0.729313
0.7	0.617111
1.7	1.12202
2.7	-1.34642
1.3	-1.17812
8.3	3.14165
10.6	3.36606
8.7	-0.56101
2.8	-0.56101
12.7	-1.90743
7.2	-0.897616
0.9	-1.54278
3.1	2.27209
2.4	-0.392707
14.8	0.112202
1.9	0.308555
12.8	-0.953717
2	1.43058
8.3	0.448808
2.5	0.757363
7.7	-1.68303
9.4	-1.09397
0.3	-1.03787
10	0.0841515
6.4	-1.17812
8.6	-1.68303
2.6	1.06592
1.5	-1.68303
0.9	-1.90743
5.3	-1.48668
3.8	-0.617111
1.9	-1.31837
3.2	0.757363
7.6	-1.68303
1.7	3.56241
11	-0.58906
5.5	-1.90743
9.3	-0.336606
8.1	2.30014
12.5	2.04769
18.4	0.196353
13.9	0.196353
5	3.16971
4.6	-2.97335
6.5	-1.54278
18.8	0.841515
20	-1.00982
14	-1.62693
8.7	-0.504909
4.6	-0.701262
12.6	1.68303
13.2	-1.03787
10.3	0.504909
8.2	0
9.9	0
2.5	0.168303
4.2	0
4.9	0
7.7	0
5	0
7.6	0
8.3	1.43058
7.2	-2.46844
3.4	-0.196353
3.8	-1.37447
10.9	-0.701262
6.7	0.617111
2.1	-0.364656
2.6	0.785414
2.6	0.336606
3.7	2.18794
4.6	1.20617
7.5	2.74895
0.6	0.392707
2.1	0.420757
7.7	0.897616
3.1	0.252454
1.7	-0.504909
8.8	0.673212
8.6	0.336606
4.9	-0.0841515
0	1.03787
2.8	-0.448808
1.4	-1.54278
1.4	-1.90743
1	0.168303
2.2	0.701262
2.3	-0.925666
2	2.01964
7.6	0.392707
10.3	1.03787
10.6	1.03787
3.3	-0.757363
12.5	2.24404
8.4	1.34642
0.8	0.729313
2.6	1.54278
1.8	1.20617
11.8	0.757363
1.6	-1.06592
10	1.85133
1.2	1.57083
7	-0.0841515
1.4	0.056101
11.5	0.56101
6	1.54278
1.1	0.252454
7.6	1.06592
6.1	-0.420757
5.9	2.04769
4.8	1.17812
1.9	-0.420757
0.9	-0.897616
6.2	1.03787
3.7	1.37447
2.4	0.224404
2.7	-0.617111
7.6	1.26227
1.6	-2.777
9.2	-1.93548
7.5	-3.89902
10	3.59046
7.7	1.03787
16.9	2.30014
11.6	1.00982
10.2	0.869565
5.2	3.89902
4.9	3.47826
8	2.49649
15.2	1.51473
21.7	-2.91725
9.2	4.20757
7.1	-1.40252
7.8	-0.617111
13.9	1.82328
10.8	5.69425
8.1	2.63675
10.5	-1.87938
12.2	5.91865
3.8	-0.673212
3.7	-0.645161
5.4	2.91725
9.2	2.52454
6.6	-0.056101
6.8	3.22581
6.2	2.07574
5.1	-0.196353
3	1.06592
3.6	1.85133
9.7	-1.26227
6.5	0.981767
1.8	0.504909
2.7	-2.44039
2.3	-2.74895
3.5	-0.112202
7.5	1.12202
8.2	-1.79523
0.9	2.44039
1.7	-0.729313
9.2	0.841515
3.2	4.65638
1.6	2.24404
7.6	2.13184
7	3.89902
2.3	-1.65498
0	0.673212
2.3	0.673212
1.2	-0.280505
1.3	-0.308555
1.8	-0.58906
1.2	0.504909
1.6	0.364656
0.7	-0.308555
8.4	0.785414
7.4	-3.61851
10.7	0.112202
1.7	0.785414
11.7	2.80505
7.3	2.10379
0.8	-2.01964
[truncated: 7,553 more rows]

## Sheet: Statistics
Statistic	Value
Pearson_r	0.0167664
Pearson_p	0.101307
Spearman_rho	0.0382419
Spearman_p	0.000185179
n_datapoints	9552
